# Supplementary material for: Grape Leaf Black Rot Detection Based on Super-Resolution Image Enhancement and Deep Learning
Source: Front Plant Sci. 2021 Jun 29;12:695749. doi: 10.3389/fpls.2021.695749 (PMC8277438; doi:10.3389/fpls.2021.695749)
Supplement: Supplementary file 1 [file Data_Sheet_1.ZIP]

Archive with 1,070 entries (1,069 files):
- training data/
- training data/1000.jpg
- training data/1001.jpg
- training data/1002.jpg
- training data/1003.jpg
- training data/1004.jpg
- training data/1005.jpg
- training data/1006.jpg
- training data/1007.jpg
- training data/1008.jpg
- training data/1009.jpg
- training data/1010.jpg
- training data/1011.jpg
- training data/1012.jpg
- training data/1013.jpg
- training data/1014.jpg
- training data/1015.jpg
- training data/1016.jpg
- training data/1017.jpg
- training data/1018.jpg
- training data/1019.jpg
- training data/1020.jpg
- training data/1021.jpg
- training data/1022.jpg
- training data/1023.jpg
- training data/1024.jpg
- training data/1025.jpg
- training data/1026.jpg
- training data/1027.jpg
- training data/1028.jpg
- training data/1029.jpg
- training data/1030.jpg
- training data/1031.jpg
- training data/1032.jpg
- training data/1033.jpg
- training data/1034.jpg
- training data/1035.jpg
- training data/1036.jpg
- training data/1037.jpg
- training data/1038.jpg
- training data/1039.jpg
- training data/1040.jpg
- training data/1041.jpg
- training data/1042.jpg
- training data/1043.jpg
- training data/1044.jpg
- training data/1045.jpg
- training data/1046.jpg
- training data/1047.jpg
- training data/1048.jpg
- training data/1049.jpg
- training data/1050.jpg
- training data/1051.jpg
- training data/1052.jpg
- training data/1053.jpg
- training data/1054.jpg
- training data/1055.jpg
- training data/1056.jpg
- training data/1057.jpg
- training data/1058.jpg
- training data/1059.jpg
- training data/1060.jpg
- training data/1061.jpg
- training data/1062.jpg
- training data/1063.jpg
- training data/1064.jpg
- training data/1065.jpg
- training data/1066.jpg
- training data/1067.jpg
- training data/1068.jpg
- training data/1069.jpg
- training data/1070.jpg
- training data/1071.jpg
- training data/1072.jpg
- training data/1073.jpg
- training data/1074.jpg
- training data/1075.jpg
- training data/1076.jpg
- training data/1077.jpg
- training data/1078.jpg
- training data/1079.jpg
- training data/108.JPG
- training data/1080.jpg
- training data/1081.jpg
- training data/1082.jpg
- training data/1083.jpg
- training data/1084.jpg
- training data/1085.jpg
- training data/1086.jpg
- training data/1087.jpg
- training data/1088.jpg
- training data/1089.jpg
- training data/109.JPG
- training data/1090.jpg
- training data/1091.jpg
- training data/1092.jpg
- training data/1093.jpg
- training data/1094.jpg
- training data/1095.jpg
- training data/1096.jpg
- training data/1097.jpg
- training data/1098.jpg
- training data/1099.jpg
- training data/110.JPG
- training data/1100.jpg
- training data/1101.jpg
- training data/1102.jpg
- training data/1103.jpg
- training data/1104.jpg
- training data/1105.jpg
- training data/1106.jpg
- training data/1107.jpg
- training data/1108.jpg
- training data/1109.jpg
- training data/111.JPG
- training data/1110.jpg
- training data/1111.jpg
- training data/1112.jpg
- training data/1113.jpg
- training data/1114.jpg
- training data/1115.jpg
- training data/1116.jpg
- training data/1117.jpg
- training data/1118.jpg
- training data/1119.jpg
- training data/112.JPG
- training data/1120.jpg
- training data/1121.jpg
- training data/1122.jpg
- training data/1123.jpg
- training data/1124.jpg
- training data/1125.jpg
- training data/1126.jpg
- training data/1127.jpg
- training data/1128.jpg
- training data/1129.jpg
- training data/113.JPG
- training data/1130.jpg
- training data/1131.jpg
- training data/1132.jpg
- training data/1133.jpg
- training data/1134.jpg
- training data/1135.jpg
- training data/1136.jpg
- training data/1137.jpg
- training data/1138.jpg
- training data/1139.jpg
- training data/114.JPG
- training data/1140.jpg
- training data/1141.jpg
- training data/1142.jpg
- training data/1143.jpg
- training data/1144.jpg
- training data/1145.jpg
- training data/1147.jpg
- training data/1148.jpg
- training data/1149.jpg
- training data/115.JPG
- training data/1150.jpg
- training data/1151.jpg
- training data/1153.jpg
- training data/1154.jpg
- training data/1155.jpg
- training data/1157.jpg
- training data/1158.jpg
- training data/1159.jpg
- training data/116.JPG
- training data/1160.jpg
- training data/1161.jpg
- training data/1162.jpg
- training data/1163.jpg
- training data/1164.jpg
- training data/1165.jpg
- training data/1166.jpg
- training data/1167.jpg
- training data/1168.jpg
- training data/1169.jpg
- training data/117.JPG
- training data/1170.jpg
- training data/1171.jpg
- training data/1172.jpg
- training data/1173.jpg
- training data/1174.jpg
- training data/1175.jpg
- training data/1176.jpg
- training data/1177.jpg
- training data/1178.jpg
- training data/1179.jpg
- training data/118.JPG
- training data/119.jpg
- training data/120.jpg
- training data/121.jpg
- training data/122.jpg
- training data/123.jpg
- training data/124.jpg
- training data/125.jpg
- training data/126.jpg
- training data/127.jpg
- training data/128.jpg
- training data/129.jpg
- training data/130.jpg
- training data/131.jpg
- training data/132.jpg
- training data/133.jpg
- training data/134.jpg
- training data/135.jpg
- training data/136.jpg
- training data/137.jpg
- training data/138.jpg
- training data/139.jpg
- training data/140.jpg
- training data/141.jpg
- training data/142.jpg
- training data/143.jpg
- training data/144.jpg
- training data/145.jpg
- training data/146.jpg
- training data/147.jpg
- training data/148.jpg
- training data/149.jpg
- training data/150.jpg
- training data/151.jpg
- training data/152.jpg
- training data/153.jpg
- training data/154.jpg
- training data/155.jpg
- training data/156.jpg
- training data/157.jpg
- training data/158.jpg
- training data/159.jpg
- training data/160.jpg
- training data/161.jpg
- training data/162.jpg
- training data/163.jpg
- training data/164.jpg
- training data/165.jpg
- training data/166.jpg
- training data/167.jpg
- training data/168.jpg
- training data/169.jpg
- training data/170.jpg
- training data/171.jpg
- training data/172.jpg
- training data/173.jpg
- training data/174.jpg
- training data/175.jpg
- training data/176.jpg
- training data/177.jpg
- training data/178.jpg
- training data/179.jpg
- training data/180.jpg
- training data/181.jpg
- training data/182.jpg
- training data/183.jpg
- training data/184.jpg
- training data/185.jpg
- training data/186.jpg
- training data/187.jpg
- training data/188.jpg
- training data/189.jpg
- training data/190.jpg
- training data/191.jpg
- training data/192.jpg
- training data/193.jpg
- training data/194.jpg
- training data/195.jpg
- training data/196.jpg
- training data/197.jpg
- training data/198.jpg
- training data/199.jpg
- training data/200.jpg
- training data/201.jpg
- training data/202.jpg
- training data/203.jpg
- training data/204.jpg
- training data/205.jpg
- training data/206.jpg
- training data/207.jpg
- training data/208.jpg
- training data/209.jpg
- training data/210.jpg
- training data/211.jpg
- training data/212.jpg
- training data/213.jpg
- training data/214.jpg
- training data/215.jpg
- training data/216.jpg
- training data/217.jpg
- training data/218.jpg
- training data/219.jpg
- training data/220.jpg
- training data/221.jpg
- training data/222.jpg
- training data/223.jpg
- training data/224.jpg
- training data/225.jpg
- training data/226.jpg
- training data/227.jpg
- training data/228.jpg
- training data/229.jpg
[truncated: 770 more entries]
