# Supplementary material for: Grape Leaf Black Rot Detection Based on Super-Resolution Image Enhancement and Deep Learning
Source: Front Plant Sci. 2021 Jun 29;12:695749. doi: 10.3389/fpls.2021.695749 (PMC8277438; doi:10.3389/fpls.2021.695749)
Supplement: Supplementary file 2 [file Data_Sheet_2.ZIP]

Archive with 109 entries (108 files):
- test_pv/
- test_pv/0.JPG
- test_pv/1.JPG
- test_pv/10.JPG
- test_pv/100.JPG
- test_pv/101.JPG
- test_pv/102.JPG
- test_pv/103.JPG
- test_pv/104.JPG
- test_pv/105.JPG
- test_pv/106.JPG
- test_pv/107.JPG
- test_pv/11.JPG
- test_pv/12.JPG
- test_pv/13.JPG
- test_pv/14.JPG
- test_pv/15.JPG
- test_pv/16.JPG
- test_pv/17.JPG
- test_pv/18.JPG
- test_pv/19.JPG
- test_pv/2.JPG
- test_pv/20.JPG
- test_pv/21.JPG
- test_pv/22.JPG
- test_pv/23.JPG
- test_pv/24.JPG
- test_pv/25.JPG
- test_pv/26.JPG
- test_pv/27.JPG
- test_pv/28.JPG
- test_pv/29.JPG
- test_pv/3.JPG
- test_pv/30.JPG
- test_pv/31.JPG
- test_pv/32.JPG
- test_pv/33.JPG
- test_pv/34.JPG
- test_pv/35.JPG
- test_pv/36.JPG
- test_pv/37.JPG
- test_pv/38.JPG
- test_pv/39.JPG
- test_pv/4.JPG
- test_pv/40.JPG
- test_pv/41.JPG
- test_pv/42.JPG
- test_pv/43.JPG
- test_pv/44.JPG
- test_pv/45.JPG
- test_pv/46.JPG
- test_pv/47.JPG
- test_pv/48.JPG
- test_pv/49.JPG
- test_pv/5.JPG
- test_pv/50.JPG
- test_pv/51.JPG
- test_pv/52.JPG
- test_pv/53.JPG
- test_pv/54.JPG
- test_pv/55.JPG
- test_pv/56.JPG
- test_pv/57.JPG
- test_pv/58.JPG
- test_pv/59.JPG
- test_pv/6.JPG
- test_pv/60.JPG
- test_pv/61.JPG
- test_pv/62.JPG
- test_pv/63.JPG
- test_pv/64.JPG
- test_pv/65.JPG
- test_pv/66.JPG
- test_pv/67.JPG
- test_pv/68.JPG
- test_pv/69.JPG
- test_pv/7.JPG
- test_pv/70.JPG
- test_pv/71.JPG
- test_pv/72.JPG
- test_pv/73.JPG
- test_pv/74.JPG
- test_pv/75.JPG
- test_pv/76.JPG
- test_pv/77.JPG
- test_pv/78.JPG
- test_pv/79.JPG
- test_pv/8.JPG
- test_pv/80.JPG
- test_pv/81.JPG
- test_pv/82.JPG
- test_pv/83.JPG
- test_pv/84.JPG
- test_pv/85.JPG
- test_pv/86.JPG
- test_pv/87.JPG
- test_pv/88.JPG
- test_pv/89.JPG
- test_pv/9.JPG
- test_pv/90.JPG
- test_pv/91.JPG
- test_pv/92.JPG
- test_pv/93.JPG
- test_pv/94.JPG
- test_pv/95.JPG
- test_pv/96.JPG
- test_pv/97.JPG
- test_pv/98.JPG
- test_pv/99.JPG
