# Supplementary material for: Grape Leaf Black Rot Detection Based on Super-Resolution Image Enhancement and Deep Learning
Source: Front Plant Sci. 2021 Jun 29;12:695749. doi: 10.3389/fpls.2021.695749 (PMC8277438; doi:10.3389/fpls.2021.695749)
Supplement: Supplementary file 3 [file Data_Sheet_3.ZIP]

Archive with 69 entries (68 files):
- test_orchard_1/
- test_orchard_1/0.jpg
- test_orchard_1/1.png
- test_orchard_1/2.jpg
- test_orchard_1/3.jpg
- test_orchard_1/4.jpg
- test_orchard_1/5.jpg
- test_orchard_1/6.jpg
- test_orchard_1/7.jpg
- test_orchard_1/8.jpg
- test_orchard_1/9.jpg
- test_orchard_1/10.jpg
- test_orchard_1/11.jpg
- test_orchard_1/12.png
- test_orchard_1/13.jpg
- test_orchard_1/14.jpg
- test_orchard_1/15.jpg
- test_orchard_1/16.jpg
- test_orchard_1/17.jpg
- test_orchard_1/18.jpg
- test_orchard_1/19.jpg
- test_orchard_1/20.jpg
- test_orchard_1/21.png
- test_orchard_1/22.jpg
- test_orchard_1/23.jpg
- test_orchard_1/24.jpg
- test_orchard_1/25.jpg
- test_orchard_1/26.jpg
- test_orchard_1/27.jpg
- test_orchard_1/28.jpg
- test_orchard_1/29.jpg
- test_orchard_1/30.png
- test_orchard_1/31.png
- test_orchard_1/32.jpg
- test_orchard_1/33.png
- test_orchard_1/34.jpg
- test_orchard_1/35.png
- test_orchard_1/36.png
- test_orchard_1/37.jpg
- test_orchard_1/38.jpg
- test_orchard_1/40.jpg
- test_orchard_1/41.png
- test_orchard_1/42.jpg
- test_orchard_1/43.png
- test_orchard_1/44.jpg
- test_orchard_1/45.jpg
- test_orchard_1/46.jpg
- test_orchard_1/47.jpg
- test_orchard_1/48.png
- test_orchard_1/49.jpg
- test_orchard_1/50.jpg
- test_orchard_1/51.jpg
- test_orchard_1/52.jpg
- test_orchard_1/53.jpg
- test_orchard_1/54.jpg
- test_orchard_1/55.jpg
- test_orchard_1/55.png
- test_orchard_1/56.png
- test_orchard_1/57.png
- test_orchard_1/58.png
- test_orchard_1/59.jpg
- test_orchard_1/60.jpg
- test_orchard_1/61.png
- test_orchard_1/62.png
- test_orchard_1/63.png
- test_orchard_1/64.jpg
- test_orchard_1/65.png
- test_orchard_1/66.png
- test_orchard_1/67.jpg
