# Supplementary material for: Grape Leaf Black Rot Detection Based on Super-Resolution Image Enhancement and Deep Learning
Source: Front Plant Sci. 2021 Jun 29;12:695749. doi: 10.3389/fpls.2021.695749 (PMC8277438; doi:10.3389/fpls.2021.695749)
Supplement: Supplementary file 4 [file Data_Sheet_4.ZIP]

Archive with 41 entries (40 files):
- test_orchard_2/
- test_orchard_2/68.jpg
- test_orchard_2/69.png
- test_orchard_2/70.png
- test_orchard_2/71.png
- test_orchard_2/72.png
- test_orchard_2/73.png
- test_orchard_2/74.png
- test_orchard_2/75.png
- test_orchard_2/76.png
- test_orchard_2/77.png
- test_orchard_2/78.png
- test_orchard_2/79.png
- test_orchard_2/80.jpg
- test_orchard_2/81.png
- test_orchard_2/82.png
- test_orchard_2/83.png
- test_orchard_2/84.png
- test_orchard_2/85.png
- test_orchard_2/86.png
- test_orchard_2/87.jpg
- test_orchard_2/88.png
- test_orchard_2/89.jpg
- test_orchard_2/90.png
- test_orchard_2/91.jpg
- test_orchard_2/92.png
- test_orchard_2/93.png
- test_orchard_2/94.png
- test_orchard_2/95.png
- test_orchard_2/96.png
- test_orchard_2/97.png
- test_orchard_2/98.png
- test_orchard_2/99.png
- test_orchard_2/100.png
- test_orchard_2/101.png
- test_orchard_2/102.png
- test_orchard_2/103.png
- test_orchard_2/104.jpg
- test_orchard_2/105.png
- test_orchard_2/106.jpg
- test_orchard_2/107.jpg
