# Supplementary material for: Grape Leaf Black Rot Detection Based on Super-Resolution Image Enhancement and Deep Learning
Source: Front Plant Sci. 2021 Jun 29;12:695749. doi: 10.3389/fpls.2021.695749 (PMC8277438; doi:10.3389/fpls.2021.695749)
Supplement: Supplementary file 5 [file Data_Sheet_5.ZIP]

Archive with 236 entries (201 files):
- code/
- code/cfg/
- code/cfg/yolov3-spp.cfg
- code/cfg/yolov3.cfg
- code/data_src/
- code/data_src/convert.py
- code/data_src/training_data/
- code/data_src/obj.data
- code/data_src/obj.names
- code/data_src/obj_train.shapes
- code/data_src/obj_train.txt
- code/data_src/obj_val.shapes
- code/data_src/obj_val.txt
- code/detect.py
- code/models.py
- code/output-bl-spp/
- code/output-bl-spp/0.JPG
- code/output-bl-spp/1.JPG
- code/output-bl-spp/10.JPG
- code/output-bl-spp/100.JPG
- code/output-bl-spp/101.JPG
- code/output-bl-spp/102.JPG
- code/output-bl-spp/103.JPG
- code/output-bl-spp/104.JPG
- code/output-bl-spp/105.JPG
- code/output-bl-spp/106.JPG
- code/output-bl-spp/107.JPG
- code/output-bl-spp/11.JPG
- code/output-bl-spp/12.JPG
- code/output-bl-spp/13.JPG
- code/output-bl-spp/14.JPG
- code/output-bl-spp/15.JPG
- code/output-bl-spp/16.JPG
- code/output-bl-spp/17.JPG
- code/output-bl-spp/18.JPG
- code/output-bl-spp/19.JPG
- code/output-bl-spp/2.JPG
- code/output-bl-spp/20.JPG
- code/output-bl-spp/21.JPG
- code/output-bl-spp/22.JPG
- code/output-bl-spp/23.JPG
- code/output-bl-spp/24.JPG
- code/output-bl-spp/25.JPG
- code/output-bl-spp/26.JPG
- code/output-bl-spp/27.JPG
- code/output-bl-spp/28.JPG
- code/output-bl-spp/29.JPG
- code/output-bl-spp/3.JPG
- code/output-bl-spp/30.JPG
- code/output-bl-spp/31.JPG
- code/output-bl-spp/32.JPG
- code/output-bl-spp/33.JPG
- code/output-bl-spp/34.JPG
- code/output-bl-spp/35.JPG
- code/output-bl-spp/36.JPG
- code/output-bl-spp/37.JPG
- code/output-bl-spp/38.JPG
- code/output-bl-spp/39.JPG
- code/output-bl-spp/4.JPG
- code/output-bl-spp/40.JPG
- code/output-bl-spp/41.JPG
- code/output-bl-spp/42.JPG
- code/output-bl-spp/43.JPG
- code/output-bl-spp/44.JPG
- code/output-bl-spp/45.JPG
- code/output-bl-spp/46.JPG
- code/output-bl-spp/47.JPG
- code/output-bl-spp/48.JPG
- code/output-bl-spp/49.JPG
- code/output-bl-spp/5.JPG
- code/output-bl-spp/50.JPG
- code/output-bl-spp/51.JPG
- code/output-bl-spp/52.JPG
- code/output-bl-spp/53.JPG
- code/output-bl-spp/54.JPG
- code/output-bl-spp/55.JPG
- code/output-bl-spp/56.JPG
- code/output-bl-spp/57.JPG
- code/output-bl-spp/58.JPG
- code/output-bl-spp/59.JPG
- code/output-bl-spp/6.JPG
- code/output-bl-spp/60.JPG
- code/output-bl-spp/61.JPG
- code/output-bl-spp/62.JPG
- code/output-bl-spp/63.JPG
- code/output-bl-spp/64.JPG
- code/output-bl-spp/65.JPG
- code/output-bl-spp/66.JPG
- code/output-bl-spp/67.JPG
- code/output-bl-spp/68.JPG
- code/output-bl-spp/69.JPG
- code/output-bl-spp/7.JPG
- code/output-bl-spp/70.JPG
- code/output-bl-spp/71.JPG
- code/output-bl-spp/72.JPG
- code/output-bl-spp/73.JPG
- code/output-bl-spp/74.JPG
- code/output-bl-spp/75.JPG
- code/output-bl-spp/76.JPG
- code/output-bl-spp/77.JPG
- code/output-bl-spp/78.JPG
- code/output-bl-spp/79.JPG
- code/output-bl-spp/8.JPG
- code/output-bl-spp/80.JPG
- code/output-bl-spp/81.JPG
- code/output-bl-spp/82.JPG
- code/output-bl-spp/83.JPG
- code/output-bl-spp/84.JPG
- code/output-bl-spp/85.JPG
- code/output-bl-spp/86.JPG
- code/output-bl-spp/87.JPG
- code/output-bl-spp/88.JPG
- code/output-bl-spp/89.JPG
- code/output-bl-spp/9.JPG
- code/output-bl-spp/90.JPG
- code/output-bl-spp/91.JPG
- code/output-bl-spp/92.JPG
- code/output-bl-spp/93.JPG
- code/output-bl-spp/94.JPG
- code/output-bl-spp/95.JPG
- code/output-bl-spp/96.JPG
- code/output-bl-spp/97.JPG
- code/output-bl-spp/98.JPG
- code/output-bl-spp/99.JPG
- code/requirements.txt
- code/result/
- code/result/200-bl/
- code/result/200-bl/results.csv
- code/result/200-bl/results.png
- code/result/200-bl/results.txt
- code/result/200-bl/run-.-tag-metrics_F1.csv
- code/result/200-bl/run-.-tag-metrics_mAP_0.5.csv
- code/result/200-bl/run-.-tag-metrics_precision.csv
- code/result/200-bl/run-.-tag-metrics_recall.csv
- code/result/200-edsr/
- code/result/200-edsr/results.txt
- code/result/200-edsr/run-.-tag-metrics_F1.csv
- code/result/200-edsr/run-.-tag-metrics_mAP_0.5.csv
- code/result/200-edsr/run-.-tag-metrics_precision.csv
- code/result/200-edsr/run-.-tag-metrics_recall.csv
- code/result/200-nn/
- code/result/200-nn/ao.xlsx
- code/result/200-nn/p.xlsx
- code/result/200-nn/results.png
- code/result/200-nn/results.txt
- code/result/200-nn/rr.xlsx
- code/result/200-yuan-spp/
- code/result/200-yuan-spp/results.csv
- code/result/200-yuan-spp/results.png
- code/result/200-yuan-spp/results.txt
- code/result/200-yuan-spp/run-.-tag-metrics_F1.csv
- code/result/200-yuan-spp/run-.-tag-metrics_mAP_0.5.csv
- code/result/200-yuan-spp/run-.-tag-metrics_precision.csv
- code/result/200-yuan-spp/run-.-tag-metrics_recall.csv
- code/result/200-yuan-v3/
- code/result/200-yuan-v3/results.csv
- code/result/200-yuan-v3/results.png
- code/result/200-yuan-v3/results.txt
- code/result/200-yuan-v3/run-.-tag-metrics_F1.csv
- code/result/200-yuan-v3/run-.-tag-metrics_mAP_0.5.csv
- code/result/200-yuan-v3/run-.-tag-metrics_precision.csv
- code/result/200-yuan-v3/run-.-tag-metrics_recall.csv
- code/runs/
- code/runs/Dec14_16-28-09_DESKTOP-3TF0U1V/
- code/runs/Dec14_16-28-09_DESKTOP-3TF0U1V/events.out.tfevents.1607934489.DESKTOP-3TF0U1V.5012.0
- code/runs/Jan05_20-26-23_DESKTOP-3TF0U1V/
- code/runs/Jan05_20-26-23_DESKTOP-3TF0U1V/events.out.tfevents.1609849583.DESKTOP-3TF0U1V.22820.0
- code/runs/Jan05_20-34-36_DESKTOP-3TF0U1V/
- code/runs/Jan05_20-34-36_DESKTOP-3TF0U1V/events.out.tfevents.1609850076.DESKTOP-3TF0U1V.2532.0
- code/runs/Nov02_14-58-34_DESKTOP-3TF0U1V/
- code/runs/Nov02_14-58-34_DESKTOP-3TF0U1V/events.out.tfevents.1604300314.DESKTOP-3TF0U1V.7880.0
- code/runs/Nov02_21-49-54_DESKTOP-3TF0U1V/
- code/runs/Nov02_21-49-54_DESKTOP-3TF0U1V/events.out.tfevents.1604324994.DESKTOP-3TF0U1V.7960.0
- code/runs/Nov03_08-00-26_DESKTOP-3TF0U1V/
- code/runs/Nov03_08-00-26_DESKTOP-3TF0U1V/events.out.tfevents.1604361626.DESKTOP-3TF0U1V.11060.0
- code/runs/Nov03_14-56-43_DESKTOP-3TF0U1V/
- code/runs/Nov03_14-56-43_DESKTOP-3TF0U1V/events.out.tfevents.1604386603.DESKTOP-3TF0U1V.3492.0
- code/runs/Nov03_22-11-31_DESKTOP-3TF0U1V/
- code/runs/Nov03_22-11-31_DESKTOP-3TF0U1V/events.out.tfevents.1604412691.DESKTOP-3TF0U1V.11768.0
- code/runs/Nov04_09-10-05_DESKTOP-3TF0U1V/
- code/runs/Nov04_09-10-05_DESKTOP-3TF0U1V/events.out.tfevents.1604452205.DESKTOP-3TF0U1V.15008.0
- code/runs/Nov04_18-46-28_DESKTOP-3TF0U1V/
- code/runs/Nov04_18-46-28_DESKTOP-3TF0U1V/events.out.tfevents.1604486788.DESKTOP-3TF0U1V.9676.0
- code/runs/Oct20_10-01-21_DESKTOP-3TF0U1V/
- code/runs/Oct20_10-01-21_DESKTOP-3TF0U1V/events.out.tfevents.1603159281.DESKTOP-3TF0U1V.13632.0
- code/runs/Oct20_13-26-00_DESKTOP-3TF0U1V/
- code/runs/Oct20_13-26-00_DESKTOP-3TF0U1V/events.out.tfevents.1603171560.DESKTOP-3TF0U1V.14320.0
- code/runs/Oct20_17-07-43_DESKTOP-3TF0U1V/
- code/runs/Oct20_17-07-43_DESKTOP-3TF0U1V/events.out.tfevents.1603184863.DESKTOP-3TF0U1V.4984.0
- code/runs/Oct20_17-13-21_DESKTOP-3TF0U1V/
- code/runs/Oct20_17-13-21_DESKTOP-3TF0U1V/events.out.tfevents.1603185201.DESKTOP-3TF0U1V.2256.0
- code/runs/Oct20_17-30-50_DESKTOP-3TF0U1V/
- code/runs/Oct20_17-30-50_DESKTOP-3TF0U1V/events.out.tfevents.1603186250.DESKTOP-3TF0U1V.14104.0
- code/runs/Oct20_19-37-47_DESKTOP-3TF0U1V/
- code/runs/Oct20_19-37-47_DESKTOP-3TF0U1V/events.out.tfevents.1603193867.DESKTOP-3TF0U1V.15720.0
- code/runs/Oct23_15-42-33_DESKTOP-3TF0U1V/
- code/runs/Oct23_15-42-33_DESKTOP-3TF0U1V/events.out.tfevents.1603438953.DESKTOP-3TF0U1V.10088.0
- code/runs/Oct23_15-43-42_DESKTOP-3TF0U1V/
- code/runs/Oct23_15-43-42_DESKTOP-3TF0U1V/events.out.tfevents.1603439022.DESKTOP-3TF0U1V.5060.0
- code/runs/Oct24_19-48-47_DESKTOP-3TF0U1V/
- code/runs/Oct24_19-48-47_DESKTOP-3TF0U1V/events.out.tfevents.1603540127.DESKTOP-3TF0U1V.18668.0
- code/test.py
- code/train.py
- code/utils/
- code/utils/adabound.py
- code/utils/datasets.py
- code/utils/evolve.sh
- code/utils/gcp.sh
- code/utils/google_utils.py
- code/utils/layers.py
- code/utils/parse_config.py
- code/utils/torch_utils.py
- code/utils/utils.py
- code/utils/__init__.py
- code/utils/__pycache__/
- code/utils/__pycache__/datasets.cpython-36.pyc
- code/utils/__pycache__/datasets.cpython-37.pyc
- code/utils/__pycache__/google_utils.cpython-36.pyc
- code/utils/__pycache__/google_utils.cpython-37.pyc
- code/utils/__pycache__/layers.cpython-36.pyc
- code/utils/__pycache__/layers.cpython-37.pyc
- code/utils/__pycache__/parse_config.cpython-36.pyc
- code/utils/__pycache__/parse_config.cpython-37.pyc
- code/utils/__pycache__/torch_utils.cpython-36.pyc
- code/utils/__pycache__/torch_utils.cpython-37.pyc
- code/utils/__pycache__/utils.cpython-36.pyc
- code/utils/__pycache__/utils.cpython-37.pyc
- code/utils/__pycache__/__init__.cpython-36.pyc
- code/utils/__pycache__/__init__.cpython-37.pyc
- code/weights/
- code/__pycache__/
- code/__pycache__/models.cpython-36.pyc
- code/__pycache__/models.cpython-37.pyc
- code/__pycache__/test.cpython-36.pyc
- code/__pycache__/test.cpython-37.pyc
- code/说明.txt
