# Supplementary material for: Grape Leaf Black Rot Detection Based on Super-Resolution Image Enhancement and Deep Learning
Source: Front Plant Sci. 2021 Jun 29;12:695749. doi: 10.3389/fpls.2021.695749 (PMC8277438; doi:10.3389/fpls.2021.695749)
Supplement: Supplementary file 5 [file Data_Sheet_5.ZIP › code/data_src/convert.py]

# -*- coding:utf-8 -*-
#将xml数据的box信息提取出来
import os
from xml.dom import minidom
#import argparse
import glob
import xml.etree.ElementTree as ET
from os import getcwd


def convert():
    xml_lists = glob.glob("PV/xml/" + '*.xml')

    for xml_file in xml_lists:
        xml_name = os.path.basename(xml_file)
        print(xml_name)
        in_file = open(xml_file)
        # DOMTree = minidom.parse(xml_file)
        # collection = DOMTree.documentElement

        # objects = collection.getElementsByTagName("object")

        tree = ET.parse(in_file)
        root = tree.getroot()
        with open('txt/' + xml_name[:-4] + '.txt', 'a', encoding='utf-8') as f:
            for obj in root.iter('object'):
                xmlbox = obj.find('bndbox')
                b = [int(xmlbox.find('xmin').text), int(xmlbox.find('ymin').text), int(xmlbox.find('xmax').text),
                     int(xmlbox.find('ymax').text)]

                # 转化成coco格式
                x_center = round(abs((b[2] - (b[2] - b[0]) / 2) / 256), 6)
                y_center = round(abs((b[3] - (b[3] - b[1]) / 2) / 256), 6)
                w = round(abs((b[2] - b[0]) / 256), 6)
                h = round(abs((b[3] - b[1]) / 256), 6)

                f.write(str(0) + " " + str(x_center) + " " + str(y_center) + " " + str(w) + " " + str(h))
                f.write('\n')


def get_path():
    img_lists = glob.glob('./data/images/train/' + '*.JPG')
    total = len(img_lists)
    train_num = int(0.9*total)
    num = 0
    for img_path in img_lists:
        num += 1
        img_path = img_path.replace('\\', '/')
        if num <= train_num:
            #img_path = img_path.replace('\\','/')
            #print(img_path)
            with open('obj_train.txt', 'a', encoding='utf-8') as fp:
                fp.write(img_path)
                fp.write('\n')
        else:
            with open('obj_val.txt', 'a', encoding='utf-8') as fj:
                fj.write(img_path)
                fj.write('\n')

if __name__ == "__main__":
    get_path()
