# Supplementary material for: Grape Leaf Black Rot Detection Based on Super-Resolution Image Enhancement and Deep Learning
Source: Front Plant Sci. 2021 Jun 29;12:695749. doi: 10.3389/fpls.2021.695749 (PMC8277438; doi:10.3389/fpls.2021.695749)
Supplement: Supplementary file 5 [file Data_Sheet_5.ZIP › code/data_src/obj_train.shapes]

256 256
256 256
256 256
256 256
256 256
256 256
256 256
256 256
256 256
256 256
256 256
256 256
256 256
256 256
256 256
256 256
256 256
256 256
256 256
256 256
256 256
256 256
256 256
256 256
256 256
256 256
256 256
256 256
256 256
256 256
256 256
256 256
256 256
256 256
256 256
256 256
256 256
256 256
256 256
256 256
256 256
256 256
256 256
256 256
256 256
256 256
256 256
256 256
256 256
256 256
256 256
256 256
256 256
256 256
256 256
256 256
256 256
256 256
256 256
256 256
256 256
256 256
256 256
256 256
256 256
256 256
256 256
256 256
256 256
256 256
256 256
256 256
256 256
256 256
256 256
256 256
256 256
256 256
256 256
256 256
256 256
256 256
256 256
256 256
256 256
256 256
256 256
256 256
256 256
256 256
256 256
256 256
256 256
256 256
256 256
256 256
256 256
256 256
256 256
256 256
256 256
256 256
256 256
256 256
256 256
256 256
256 256
256 256
256 256
256 256
256 256
256 256
256 256
256 256
256 256
256 256
256 256
256 256
256 256
256 256
256 256
256 256
256 256
256 256
256 256
256 256
256 256
256 256
256 256
256 256
256 256
256 256
256 256
256 256
256 256
256 256
256 256
256 256
256 256
256 256
256 256
256 256
256 256
256 256
256 256
256 256
256 256
256 256
256 256
256 256
256 256
256 256
256 256
256 256
256 256
256 256
256 256
256 256
256 256
256 256
256 256
256 256
256 256
256 256
256 256
256 256
256 256
256 256
256 256
256 256
256 256
256 256
256 256
256 256
256 256
256 256
256 256
256 256
256 256
256 256
256 256
256 256
256 256
256 256
256 256
256 256
256 256
256 256
256 256
256 256
256 256
256 256
256 256
256 256
256 256
256 256
256 256
256 256
256 256
256 256
256 256
256 256
256 256
256 256
256 256
256 256
256 256
256 256
256 256
256 256
256 256
256 256
256 256
256 256
256 256
256 256
256 256
256 256
256 256
256 256
256 256
256 256
256 256
256 256
256 256
256 256
256 256
256 256
256 256
256 256
256 256
256 256
256 256
256 256
256 256
256 256
256 256
256 256
256 256
256 256
256 256
256 256
256 256
256 256
256 256
256 256
256 256
256 256
256 256
256 256
256 256
256 256
256 256
256 256
256 256
256 256
256 256
256 256
256 256
256 256
256 256
256 256
256 256
256 256
256 256
256 256
256 256
256 256
256 256
256 256
256 256
256 256
256 256
256 256
256 256
256 256
256 256
256 256
256 256
256 256
256 256
256 256
256 256
256 256
256 256
256 256
256 256
256 256
256 256
256 256
256 256
256 256
256 256
256 256
256 256
256 256
256 256
256 256
256 256
256 256
256 256
256 256
256 256
256 256
256 256
256 256
256 256
256 256
256 256
256 256
256 256
256 256
256 256
256 256
256 256
256 256
256 256
256 256
256 256
256 256
256 256
256 256
256 256
256 256
256 256
256 256
256 256
256 256
256 256
256 256
256 256
256 256
256 256
256 256
256 256
256 256
256 256
256 256
256 256
256 256
256 256
256 256
256 256
256 256
256 256
256 256
256 256
256 256
256 256
256 256
256 256
256 256
256 256
256 256
256 256
256 256
256 256
256 256
256 256
256 256
256 256
256 256
256 256
256 256
256 256
256 256
256 256
256 256
256 256
256 256
256 256
256 256
256 256
256 256
256 256
256 256
256 256
256 256
256 256
256 256
256 256
256 256
256 256
256 256
256 256
256 256
256 256
256 256
256 256
256 256
256 256
256 256
256 256
256 256
256 256
256 256
256 256
256 256
256 256
256 256
256 256
256 256
256 256
256 256
256 256
256 256
256 256
256 256
256 256
256 256
256 256
256 256
256 256
256 256
256 256
256 256
256 256
256 256
256 256
256 256
256 256
256 256
256 256
256 256
256 256
256 256
256 256
256 256
256 256
256 256
256 256
256 256
256 256
256 256
256 256
256 256
256 256
256 256
256 256
256 256
256 256
256 256
256 256
256 256
256 256
256 256
256 256
256 256
256 256
256 256
256 256
256 256
256 256
256 256
256 256
256 256
256 256
256 256
256 256
256 256
256 256
256 256
256 256
256 256
256 256
256 256
256 256
256 256
256 256
256 256
256 256
256 256
256 256
256 256
256 256
256 256
256 256
256 256
256 256
256 256
256 256
256 256
256 256
256 256
256 256
256 256
256 256
256 256
256 256
256 256
256 256
256 256
256 256
256 256
256 256
256 256
256 256
256 256
256 256
256 256
256 256
256 256
256 256
256 256
256 256
256 256
256 256
256 256
256 256
256 256
256 256
256 256
256 256
256 256
256 256
256 256
256 256
256 256
256 256
256 256
256 256
256 256
256 256
256 256
256 256
256 256
256 256
256 256
256 256
256 256
256 256
256 256
256 256
256 256
256 256
256 256
256 256
256 256
256 256
256 256
256 256
256 256
256 256
256 256
256 256
256 256
256 256
256 256
256 256
256 256
256 256
256 256
256 256
256 256
256 256
256 256
256 256
256 256
256 256
256 256
256 256
256 256
256 256
256 256
256 256
256 256
256 256
256 256
256 256
256 256
256 256
256 256
256 256
256 256
256 256
256 256
256 256
256 256
256 256
256 256
256 256
256 256
256 256
256 256
256 256
256 256
256 256
256 256
256 256
256 256
256 256
256 256
256 256
256 256
256 256
256 256
256 256
256 256
256 256
256 256
256 256
256 256
256 256
256 256
256 256
256 256
256 256
256 256
256 256
256 256
256 256
256 256
256 256
256 256
256 256
256 256
256 256
256 256
256 256
256 256
256 256
256 256
256 256
256 256
256 256
256 256
256 256
256 256
256 256
256 256
256 256
256 256
256 256
256 256
256 256
256 256
256 256
256 256
256 256
256 256
256 256
256 256
256 256
256 256
256 256
256 256
256 256
256 256
256 256
256 256
256 256
256 256
256 256
256 256
256 256
256 256
256 256
256 256
256 256
256 256
256 256
256 256
256 256
256 256
256 256
256 256
256 256
256 256
256 256
256 256
256 256
256 256
256 256
256 256
256 256
256 256
256 256
256 256
256 256
256 256
256 256
256 256
256 256
256 256
256 256
256 256
256 256
256 256
256 256
256 256
256 256
256 256
256 256
256 256
256 256
256 256
256 256
256 256
256 256
256 256
256 256
256 256
256 256
256 256
256 256
256 256
256 256
256 256
256 256
256 256
256 256
256 256
256 256
256 256
256 256
256 256
256 256
256 256
256 256
256 256
256 256
256 256
256 256
256 256
256 256
256 256
256 256
256 256
256 256
256 256
256 256
256 256
256 256
256 256
256 256
256 256
256 256
256 256
256 256
256 256
256 256
256 256
256 256
256 256
256 256
256 256
256 256
256 256
256 256
256 256
256 256
256 256
256 256
256 256
256 256
256 256
256 256
256 256
256 256
256 256
256 256
256 256
256 256
256 256
256 256
256 256
256 256
256 256
256 256
256 256
256 256
256 256
256 256
256 256
256 256
256 256
256 256
256 256
256 256
256 256
256 256
256 256
256 256
256 256
256 256
256 256
256 256
256 256
256 256
256 256
256 256
256 256
256 256
256 256
256 256
256 256
256 256
256 256
256 256
256 256
256 256
256 256
256 256
256 256
256 256
256 256
256 256
256 256
256 256
256 256
256 256
256 256
256 256
256 256
256 256
256 256
256 256
256 256
256 256
256 256
256 256
256 256
256 256
256 256
256 256
256 256
256 256
256 256
256 256
256 256
256 256
256 256
256 256
256 256
256 256
256 256
256 256
256 256
256 256
256 256
256 256
256 256
256 256
256 256
256 256
256 256
256 256
256 256
256 256
256 256
256 256
256 256
256 256
256 256
256 256
256 256
256 256
256 256
256 256
256 256
256 256
256 256
256 256
256 256
256 256
256 256
256 256
256 256
256 256
256 256
256 256
256 256
256 256
256 256
256 256
256 256
256 256
256 256
256 256
256 256
256 256
256 256
256 256
256 256
256 256
256 256
256 256
256 256
256 256
256 256
256 256
256 256
256 256
256 256
256 256
256 256
256 256
256 256
256 256
256 256
256 256
256 256
256 256
256 256
256 256
256 256
256 256
256 256
256 256
256 256
256 256
256 256
256 256
256 256
256 256
256 256
256 256
256 256
256 256
256 256
256 256
256 256
256 256
256 256
256 256
256 256
256 256
256 256
256 256
256 256
256 256
256 256
256 256
256 256
256 256
256 256
256 256
256 256
256 256
256 256
256 256
256 256
256 256
256 256
256 256
256 256
256 256
256 256
256 256
256 256
256 256
256 256
256 256
256 256
256 256
256 256
256 256
256 256
256 256
256 256
256 256
256 256
