# Supplementary material for: Grape Leaf Black Rot Detection Based on Super-Resolution Image Enhancement and Deep Learning
Source: Front Plant Sci. 2021 Jun 29;12:695749. doi: 10.3389/fpls.2021.695749 (PMC8277438; doi:10.3389/fpls.2021.695749)
Supplement: Supplementary file 5 [file Data_Sheet_5.ZIP › code/data_src/obj_train.txt]

./data/images/train/1000.jpg
./data/images/train/1001.jpg
./data/images/train/1002.jpg
./data/images/train/1003.jpg
./data/images/train/1004.jpg
./data/images/train/1005.jpg
./data/images/train/1006.jpg
./data/images/train/1007.jpg
./data/images/train/1008.jpg
./data/images/train/1009.jpg
./data/images/train/1010.jpg
./data/images/train/1011.jpg
./data/images/train/1012.jpg
./data/images/train/1013.jpg
./data/images/train/1014.jpg
./data/images/train/1015.jpg
./data/images/train/1016.jpg
./data/images/train/1017.jpg
./data/images/train/1018.jpg
./data/images/train/1019.jpg
./data/images/train/1020.jpg
./data/images/train/1021.jpg
./data/images/train/1022.jpg
./data/images/train/1023.jpg
./data/images/train/1024.jpg
./data/images/train/1025.jpg
./data/images/train/1026.jpg
./data/images/train/1027.jpg
./data/images/train/1028.jpg
./data/images/train/1029.jpg
./data/images/train/1030.jpg
./data/images/train/1031.jpg
./data/images/train/1032.jpg
./data/images/train/1033.jpg
./data/images/train/1034.jpg
./data/images/train/1035.jpg
./data/images/train/1036.jpg
./data/images/train/1037.jpg
./data/images/train/1038.jpg
./data/images/train/1039.jpg
./data/images/train/1040.jpg
./data/images/train/1041.jpg
./data/images/train/1042.jpg
./data/images/train/1043.jpg
./data/images/train/1044.jpg
./data/images/train/1045.jpg
./data/images/train/1046.jpg
./data/images/train/1047.jpg
./data/images/train/1048.jpg
./data/images/train/1049.jpg
./data/images/train/1050.jpg
./data/images/train/1051.jpg
./data/images/train/1052.jpg
./data/images/train/1053.jpg
./data/images/train/1054.jpg
./data/images/train/1055.jpg
./data/images/train/1056.jpg
./data/images/train/1057.jpg
./data/images/train/1058.jpg
./data/images/train/1059.jpg
./data/images/train/1060.jpg
./data/images/train/1061.jpg
./data/images/train/1062.jpg
./data/images/train/1063.jpg
./data/images/train/1064.jpg
./data/images/train/1065.jpg
./data/images/train/1066.jpg
./data/images/train/1067.jpg
./data/images/train/1068.jpg
./data/images/train/1069.jpg
./data/images/train/1070.jpg
./data/images/train/1071.jpg
./data/images/train/1072.jpg
./data/images/train/1073.jpg
./data/images/train/1074.jpg
./data/images/train/1075.jpg
./data/images/train/1076.jpg
./data/images/train/1077.jpg
./data/images/train/1078.jpg
./data/images/train/1079.jpg
./data/images/train/108.JPG
./data/images/train/1080.jpg
./data/images/train/1081.jpg
./data/images/train/1082.jpg
./data/images/train/1083.jpg
./data/images/train/1084.jpg
./data/images/train/1085.jpg
./data/images/train/1086.jpg
./data/images/train/1087.jpg
./data/images/train/1088.jpg
./data/images/train/1089.jpg
./data/images/train/109.JPG
./data/images/train/1090.jpg
./data/images/train/1091.jpg
./data/images/train/1092.jpg
./data/images/train/1093.jpg
./data/images/train/1094.jpg
./data/images/train/1095.jpg
./data/images/train/1096.jpg
./data/images/train/1097.jpg
./data/images/train/1098.jpg
./data/images/train/1099.jpg
./data/images/train/110.JPG
./data/images/train/1100.jpg
./data/images/train/1101.jpg
./data/images/train/1102.jpg
./data/images/train/1103.jpg
./data/images/train/1104.jpg
./data/images/train/1105.jpg
./data/images/train/1106.jpg
./data/images/train/1107.jpg
./data/images/train/1108.jpg
./data/images/train/1109.jpg
./data/images/train/111.JPG
./data/images/train/1110.jpg
./data/images/train/1111.jpg
./data/images/train/1112.jpg
./data/images/train/1113.jpg
./data/images/train/1114.jpg
./data/images/train/1115.jpg
./data/images/train/1116.jpg
./data/images/train/1117.jpg
./data/images/train/1118.jpg
./data/images/train/1119.jpg
./data/images/train/112.JPG
./data/images/train/1120.jpg
./data/images/train/1121.jpg
./data/images/train/1122.jpg
./data/images/train/1123.jpg
./data/images/train/1124.jpg
./data/images/train/1125.jpg
./data/images/train/1126.jpg
./data/images/train/1127.jpg
./data/images/train/1128.jpg
./data/images/train/1129.jpg
./data/images/train/113.JPG
./data/images/train/1130.jpg
./data/images/train/1131.jpg
./data/images/train/1132.jpg
./data/images/train/1133.jpg
./data/images/train/1134.jpg
./data/images/train/1135.jpg
./data/images/train/1136.jpg
./data/images/train/1137.jpg
./data/images/train/1138.jpg
./data/images/train/1139.jpg
./data/images/train/114.JPG
./data/images/train/1140.jpg
./data/images/train/1141.jpg
./data/images/train/1142.jpg
./data/images/train/1143.jpg
./data/images/train/1144.jpg
./data/images/train/1145.jpg
./data/images/train/1147.jpg
./data/images/train/1148.jpg
./data/images/train/1149.jpg
./data/images/train/115.JPG
./data/images/train/1150.jpg
./data/images/train/1151.jpg
./data/images/train/1153.jpg
./data/images/train/1154.jpg
./data/images/train/1155.jpg
./data/images/train/1157.jpg
./data/images/train/1158.jpg
./data/images/train/1159.jpg
./data/images/train/116.JPG
./data/images/train/1160.jpg
./data/images/train/1161.jpg
./data/images/train/1162.jpg
./data/images/train/1163.jpg
./data/images/train/1164.jpg
./data/images/train/1165.jpg
./data/images/train/1166.jpg
./data/images/train/1167.jpg
./data/images/train/1168.jpg
./data/images/train/1169.jpg
./data/images/train/117.JPG
./data/images/train/1170.jpg
./data/images/train/1171.jpg
./data/images/train/1172.jpg
./data/images/train/1173.jpg
./data/images/train/1174.jpg
./data/images/train/1175.jpg
./data/images/train/1176.jpg
./data/images/train/1177.jpg
./data/images/train/1178.jpg
./data/images/train/1179.jpg
./data/images/train/118.JPG
./data/images/train/119.jpg
./data/images/train/120.jpg
./data/images/train/121.jpg
./data/images/train/122.jpg
./data/images/train/123.jpg
./data/images/train/124.jpg
./data/images/train/125.jpg
./data/images/train/126.jpg
./data/images/train/127.jpg
./data/images/train/128.jpg
./data/images/train/129.jpg
./data/images/train/130.jpg
./data/images/train/131.jpg
./data/images/train/132.jpg
./data/images/train/133.jpg
./data/images/train/134.jpg
./data/images/train/135.jpg
./data/images/train/136.jpg
./data/images/train/137.jpg
./data/images/train/138.jpg
./data/images/train/139.jpg
./data/images/train/140.jpg
./data/images/train/141.jpg
./data/images/train/142.jpg
./data/images/train/143.jpg
./data/images/train/144.jpg
./data/images/train/145.jpg
./data/images/train/146.jpg
./data/images/train/147.jpg
./data/images/train/148.jpg
./data/images/train/149.jpg
./data/images/train/150.jpg
./data/images/train/151.jpg
./data/images/train/152.jpg
./data/images/train/153.jpg
./data/images/train/154.jpg
./data/images/train/155.jpg
./data/images/train/156.jpg
./data/images/train/157.jpg
./data/images/train/158.jpg
./data/images/train/159.jpg
./data/images/train/160.jpg
./data/images/train/161.jpg
./data/images/train/162.jpg
./data/images/train/163.jpg
./data/images/train/164.jpg
./data/images/train/165.jpg
./data/images/train/166.jpg
./data/images/train/167.jpg
./data/images/train/168.jpg
./data/images/train/169.jpg
./data/images/train/170.jpg
./data/images/train/171.jpg
./data/images/train/172.jpg
./data/images/train/173.jpg
./data/images/train/174.jpg
./data/images/train/175.jpg
./data/images/train/176.jpg
./data/images/train/177.jpg
./data/images/train/178.jpg
./data/images/train/179.jpg
./data/images/train/180.jpg
./data/images/train/181.jpg
./data/images/train/182.jpg
./data/images/train/183.jpg
./data/images/train/184.jpg
./data/images/train/185.jpg
./data/images/train/186.jpg
./data/images/train/187.jpg
./data/images/train/188.jpg
./data/images/train/189.jpg
./data/images/train/190.jpg
./data/images/train/191.jpg
./data/images/train/192.jpg
./data/images/train/193.jpg
./data/images/train/194.jpg
./data/images/train/195.jpg
./data/images/train/196.jpg
./data/images/train/197.jpg
./data/images/train/198.jpg
./data/images/train/199.jpg
./data/images/train/200.jpg
./data/images/train/201.jpg
./data/images/train/202.jpg
./data/images/train/203.jpg
./data/images/train/204.jpg
./data/images/train/205.jpg
./data/images/train/206.jpg
./data/images/train/207.jpg
./data/images/train/208.jpg
./data/images/train/209.jpg
./data/images/train/210.jpg
./data/images/train/211.jpg
./data/images/train/212.jpg
./data/images/train/213.jpg
./data/images/train/214.jpg
./data/images/train/215.jpg
./data/images/train/216.jpg
./data/images/train/217.jpg
./data/images/train/218.jpg
./data/images/train/219.jpg
./data/images/train/220.jpg
./data/images/train/221.jpg
./data/images/train/222.jpg
./data/images/train/223.jpg
./data/images/train/224.jpg
./data/images/train/225.jpg
./data/images/train/226.jpg
./data/images/train/227.jpg
./data/images/train/228.jpg
./data/images/train/229.jpg
./data/images/train/230.jpg
./data/images/train/231.jpg
./data/images/train/232.jpg
./data/images/train/233.jpg
./data/images/train/234.jpg
./data/images/train/235.jpg
./data/images/train/236.jpg
./data/images/train/237.jpg
./data/images/train/238.jpg
./data/images/train/239.jpg
./data/images/train/240.jpg
./data/images/train/241.jpg
./data/images/train/242.jpg
./data/images/train/243.jpg
./data/images/train/244.jpg
./data/images/train/245.jpg
./data/images/train/246.jpg
./data/images/train/247.jpg
./data/images/train/248.jpg
./data/images/train/249.jpg
./data/images/train/250.jpg
./data/images/train/251.jpg
./data/images/train/252.jpg
./data/images/train/253.jpg
./data/images/train/254.jpg
./data/images/train/255.jpg
./data/images/train/256.jpg
./data/images/train/257.jpg
./data/images/train/258.jpg
./data/images/train/259.jpg
./data/images/train/260.jpg
./data/images/train/261.jpg
./data/images/train/262.jpg
./data/images/train/263.jpg
./data/images/train/264.jpg
./data/images/train/265.jpg
./data/images/train/266.jpg
./data/images/train/267.jpg
./data/images/train/268.jpg
./data/images/train/269.jpg
./data/images/train/270.jpg
./data/images/train/271.jpg
./data/images/train/272.jpg
./data/images/train/273.jpg
./data/images/train/274.jpg
./data/images/train/275.jpg
./data/images/train/276.jpg
./data/images/train/277.jpg
./data/images/train/278.jpg
./data/images/train/279.jpg
./data/images/train/280.jpg
./data/images/train/281.jpg
./data/images/train/282.jpg
./data/images/train/283.jpg
./data/images/train/284.jpg
./data/images/train/285.jpg
./data/images/train/286.jpg
./data/images/train/287.jpg
./data/images/train/288.jpg
./data/images/train/289.jpg
./data/images/train/290.jpg
./data/images/train/291.jpg
./data/images/train/292.jpg
./data/images/train/293.jpg
./data/images/train/294.jpg
./data/images/train/295.jpg
./data/images/train/296.jpg
./data/images/train/297.jpg
./data/images/train/298.jpg
./data/images/train/299.jpg
./data/images/train/300.jpg
./data/images/train/301.jpg
./data/images/train/302.jpg
./data/images/train/303.jpg
./data/images/train/304.jpg
./data/images/train/305.jpg
./data/images/train/306.jpg
./data/images/train/307.jpg
./data/images/train/308.jpg
./data/images/train/309.jpg
./data/images/train/310.jpg
./data/images/train/311.jpg
./data/images/train/312.jpg
./data/images/train/313.jpg
./data/images/train/314.jpg
./data/images/train/315.jpg
./data/images/train/316.jpg
./data/images/train/317.jpg
./data/images/train/318.jpg
./data/images/train/319.jpg
./data/images/train/320.jpg
./data/images/train/321.jpg
./data/images/train/322.jpg
./data/images/train/323.jpg
./data/images/train/324.jpg
./data/images/train/325.jpg
./data/images/train/326.jpg
./data/images/train/327.jpg
./data/images/train/328.jpg
./data/images/train/329.jpg
./data/images/train/330.jpg
./data/images/train/331.jpg
./data/images/train/332.jpg
./data/images/train/333.jpg
./data/images/train/334.jpg
./data/images/train/335.jpg
./data/images/train/336.jpg
./data/images/train/337.jpg
./data/images/train/338.jpg
./data/images/train/339.jpg
./data/images/train/340.jpg
./data/images/train/341.jpg
./data/images/train/342.jpg
./data/images/train/343.jpg
./data/images/train/344.jpg
./data/images/train/345.jpg
./data/images/train/346.jpg
./data/images/train/347.jpg
./data/images/train/348.jpg
./data/images/train/349.jpg
./data/images/train/350.jpg
./data/images/train/351.jpg
./data/images/train/352.jpg
./data/images/train/353.jpg
./data/images/train/354.jpg
./data/images/train/355.jpg
./data/images/train/356.jpg
./data/images/train/357.jpg
./data/images/train/358.jpg
./data/images/train/359.jpg
./data/images/train/360.jpg
./data/images/train/361.jpg
./data/images/train/362.jpg
./data/images/train/363.jpg
./data/images/train/364.jpg
./data/images/train/365.jpg
./data/images/train/366.jpg
./data/images/train/367.jpg
./data/images/train/368.jpg
./data/images/train/369.jpg
./data/images/train/370.jpg
./data/images/train/371.jpg
./data/images/train/372.jpg
./data/images/train/373.jpg
./data/images/train/374.jpg
./data/images/train/375.jpg
./data/images/train/376.jpg
./data/images/train/377.jpg
./data/images/train/378.jpg
./data/images/train/379.jpg
./data/images/train/380.jpg
./data/images/train/381.jpg
./data/images/train/382.jpg
./data/images/train/383.jpg
./data/images/train/384.jpg
./data/images/train/385.jpg
./data/images/train/386.jpg
./data/images/train/387.jpg
./data/images/train/388.jpg
./data/images/train/389.jpg
./data/images/train/390.jpg
./data/images/train/391.jpg
./data/images/train/392.jpg
./data/images/train/393.jpg
./data/images/train/394.jpg
./data/images/train/395.jpg
./data/images/train/396.jpg
./data/images/train/397.jpg
./data/images/train/398.jpg
./data/images/train/399.jpg
./data/images/train/400.jpg
./data/images/train/401.jpg
./data/images/train/402.jpg
./data/images/train/403.jpg
./data/images/train/404.jpg
./data/images/train/405.jpg
./data/images/train/406.jpg
./data/images/train/407.jpg
./data/images/train/408.jpg
./data/images/train/409.jpg
./data/images/train/410.jpg
./data/images/train/411.jpg
./data/images/train/412.jpg
./data/images/train/413.jpg
./data/images/train/414.jpg
./data/images/train/415.jpg
./data/images/train/416.jpg
./data/images/train/417.jpg
./data/images/train/418.jpg
./data/images/train/419.jpg
./data/images/train/420.jpg
./data/images/train/421.jpg
./data/images/train/422.jpg
./data/images/train/423.jpg
./data/images/train/424.jpg
./data/images/train/425.jpg
./data/images/train/426.jpg
./data/images/train/427.jpg
./data/images/train/428.jpg
./data/images/train/429.jpg
./data/images/train/430.jpg
./data/images/train/431.jpg
./data/images/train/432.jpg
./data/images/train/433.jpg
./data/images/train/434.jpg
./data/images/train/435.jpg
./data/images/train/436.jpg
./data/images/train/437.jpg
./data/images/train/438.jpg
./data/images/train/439.jpg
./data/images/train/440.jpg
./data/images/train/441.jpg
./data/images/train/442.jpg
./data/images/train/443.jpg
./data/images/train/444.jpg
./data/images/train/445.jpg
./data/images/train/446.jpg
./data/images/train/447.jpg
./data/images/train/448.jpg
./data/images/train/449.jpg
./data/images/train/450.jpg
./data/images/train/451.jpg
./data/images/train/452.jpg
./data/images/train/453.jpg
./data/images/train/454.jpg
./data/images/train/455.jpg
./data/images/train/456.jpg
./data/images/train/457.jpg
./data/images/train/458.jpg
./data/images/train/459.jpg
./data/images/train/460.jpg
./data/images/train/461.jpg
./data/images/train/462.jpg
./data/images/train/463.jpg
./data/images/train/464.jpg
./data/images/train/465.jpg
./data/images/train/466.jpg
./data/images/train/467.jpg
./data/images/train/468.jpg
./data/images/train/469.jpg
./data/images/train/470.jpg
./data/images/train/471.jpg
./data/images/train/472.jpg
./data/images/train/473.jpg
./data/images/train/474.jpg
./data/images/train/475.jpg
./data/images/train/476.jpg
./data/images/train/477.jpg
./data/images/train/478.jpg
./data/images/train/479.jpg
./data/images/train/480.jpg
./data/images/train/481.jpg
./data/images/train/482.jpg
./data/images/train/483.jpg
./data/images/train/484.jpg
./data/images/train/485.jpg
./data/images/train/486.jpg
./data/images/train/487.jpg
./data/images/train/488.jpg
./data/images/train/489.jpg
./data/images/train/490.jpg
./data/images/train/491.jpg
./data/images/train/492.jpg
./data/images/train/493.jpg
./data/images/train/494.jpg
./data/images/train/495.jpg
./data/images/train/496.jpg
./data/images/train/497.jpg
./data/images/train/498.jpg
./data/images/train/499.jpg
./data/images/train/500.jpg
./data/images/train/501.jpg
./data/images/train/502.jpg
./data/images/train/503.jpg
./data/images/train/504.jpg
./data/images/train/505.jpg
./data/images/train/506.jpg
./data/images/train/507.jpg
./data/images/train/508.jpg
./data/images/train/509.jpg
./data/images/train/510.jpg
./data/images/train/511.jpg
./data/images/train/512.jpg
./data/images/train/513.jpg
./data/images/train/514.jpg
./data/images/train/515.jpg
./data/images/train/516.jpg
./data/images/train/517.jpg
./data/images/train/518.jpg
./data/images/train/519.jpg
./data/images/train/520.jpg
./data/images/train/521.jpg
./data/images/train/522.jpg
./data/images/train/523.jpg
./data/images/train/524.jpg
./data/images/train/525.jpg
./data/images/train/526.jpg
./data/images/train/527.jpg
./data/images/train/528.jpg
./data/images/train/529.jpg
./data/images/train/530.jpg
./data/images/train/531.jpg
./data/images/train/532.jpg
./data/images/train/533.jpg
./data/images/train/534.jpg
./data/images/train/535.jpg
./data/images/train/536.jpg
./data/images/train/537.jpg
./data/images/train/538.jpg
./data/images/train/539.jpg
./data/images/train/540.jpg
./data/images/train/541.jpg
./data/images/train/542.jpg
./data/images/train/543.jpg
./data/images/train/544.jpg
./data/images/train/545.jpg
./data/images/train/546.jpg
./data/images/train/547.jpg
./data/images/train/548.jpg
./data/images/train/549.jpg
./data/images/train/550.jpg
./data/images/train/551.jpg
./data/images/train/552.jpg
./data/images/train/553.jpg
./data/images/train/554.jpg
./data/images/train/555.jpg
./data/images/train/556.jpg
./data/images/train/557.jpg
./data/images/train/558.jpg
./data/images/train/559.jpg
./data/images/train/560.jpg
./data/images/train/561.jpg
./data/images/train/562.jpg
./data/images/train/563.jpg
./data/images/train/564.jpg
./data/images/train/565.jpg
./data/images/train/566.jpg
./data/images/train/567.jpg
./data/images/train/568.jpg
./data/images/train/569.jpg
./data/images/train/570.jpg
./data/images/train/571.jpg
./data/images/train/572.jpg
./data/images/train/573.jpg
./data/images/train/574.jpg
./data/images/train/575.jpg
./data/images/train/576.jpg
./data/images/train/577.jpg
./data/images/train/578.jpg
./data/images/train/579.jpg
./data/images/train/580.jpg
./data/images/train/581.jpg
./data/images/train/582.jpg
./data/images/train/583.jpg
./data/images/train/584.jpg
./data/images/train/585.jpg
./data/images/train/586.jpg
./data/images/train/587.jpg
./data/images/train/588.jpg
./data/images/train/589.jpg
./data/images/train/590.jpg
./data/images/train/591.jpg
./data/images/train/592.jpg
./data/images/train/593.jpg
./data/images/train/594.jpg
./data/images/train/595.jpg
./data/images/train/596.jpg
./data/images/train/597.jpg
./data/images/train/598.jpg
./data/images/train/599.jpg
./data/images/train/600.jpg
./data/images/train/601.jpg
./data/images/train/602.jpg
./data/images/train/603.jpg
./data/images/train/604.jpg
./data/images/train/605.jpg
./data/images/train/606.jpg
./data/images/train/607.jpg
./data/images/train/608.jpg
./data/images/train/609.jpg
./data/images/train/610.jpg
./data/images/train/611.jpg
./data/images/train/612.jpg
./data/images/train/613.jpg
./data/images/train/614.jpg
./data/images/train/615.jpg
./data/images/train/616.jpg
./data/images/train/617.jpg
./data/images/train/618.jpg
./data/images/train/619.jpg
./data/images/train/620.jpg
./data/images/train/621.jpg
./data/images/train/622.jpg
./data/images/train/623.jpg
./data/images/train/624.jpg
./data/images/train/625.jpg
./data/images/train/626.jpg
./data/images/train/627.jpg
./data/images/train/628.jpg
./data/images/train/629.jpg
./data/images/train/630.jpg
./data/images/train/631.jpg
./data/images/train/632.jpg
./data/images/train/633.jpg
./data/images/train/634.jpg
./data/images/train/635.jpg
./data/images/train/636.jpg
./data/images/train/637.jpg
./data/images/train/638.jpg
./data/images/train/639.jpg
./data/images/train/640.jpg
./data/images/train/641.jpg
./data/images/train/642.jpg
./data/images/train/643.jpg
./data/images/train/644.jpg
./data/images/train/645.jpg
./data/images/train/646.jpg
./data/images/train/647.jpg
./data/images/train/648.jpg
./data/images/train/649.jpg
./data/images/train/650.jpg
./data/images/train/651.jpg
./data/images/train/652.jpg
./data/images/train/653.jpg
./data/images/train/654.jpg
./data/images/train/655.jpg
./data/images/train/656.jpg
./data/images/train/657.jpg
./data/images/train/658.jpg
./data/images/train/659.jpg
./data/images/train/660.jpg
./data/images/train/661.jpg
./data/images/train/662.jpg
./data/images/train/663.jpg
./data/images/train/664.jpg
./data/images/train/665.jpg
./data/images/train/666.jpg
./data/images/train/667.jpg
./data/images/train/668.jpg
./data/images/train/669.jpg
./data/images/train/670.jpg
./data/images/train/671.jpg
./data/images/train/672.jpg
./data/images/train/673.jpg
./data/images/train/674.jpg
./data/images/train/675.jpg
./data/images/train/676.jpg
./data/images/train/677.jpg
./data/images/train/678.jpg
./data/images/train/679.jpg
./data/images/train/680.jpg
./data/images/train/681.jpg
./data/images/train/682.jpg
./data/images/train/683.jpg
./data/images/train/684.jpg
./data/images/train/685.jpg
./data/images/train/686.jpg
./data/images/train/687.jpg
./data/images/train/688.jpg
./data/images/train/689.jpg
./data/images/train/690.jpg
./data/images/train/691.jpg
./data/images/train/692.jpg
./data/images/train/693.jpg
./data/images/train/694.jpg
./data/images/train/695.jpg
./data/images/train/696.jpg
./data/images/train/697.jpg
./data/images/train/698.jpg
./data/images/train/699.jpg
./data/images/train/700.jpg
./data/images/train/701.jpg
./data/images/train/702.jpg
./data/images/train/703.jpg
./data/images/train/704.jpg
./data/images/train/705.jpg
./data/images/train/706.jpg
./data/images/train/707.jpg
./data/images/train/708.jpg
./data/images/train/709.jpg
./data/images/train/710.jpg
./data/images/train/711.jpg
./data/images/train/712.jpg
./data/images/train/713.jpg
./data/images/train/714.jpg
./data/images/train/715.jpg
./data/images/train/716.jpg
./data/images/train/717.jpg
./data/images/train/718.jpg
./data/images/train/719.jpg
./data/images/train/720.jpg
./data/images/train/721.jpg
./data/images/train/722.jpg
./data/images/train/723.jpg
./data/images/train/724.jpg
./data/images/train/725.jpg
./data/images/train/726.jpg
./data/images/train/727.jpg
./data/images/train/728.jpg
./data/images/train/729.jpg
./data/images/train/730.jpg
./data/images/train/731.jpg
./data/images/train/732.jpg
./data/images/train/733.jpg
./data/images/train/734.jpg
./data/images/train/735.jpg
./data/images/train/736.jpg
./data/images/train/737.jpg
./data/images/train/738.jpg
./data/images/train/739.jpg
./data/images/train/740.jpg
./data/images/train/741.jpg
./data/images/train/742.jpg
./data/images/train/743.jpg
./data/images/train/744.jpg
./data/images/train/745.jpg
./data/images/train/746.jpg
./data/images/train/747.jpg
./data/images/train/748.jpg
./data/images/train/749.jpg
./data/images/train/750.jpg
./data/images/train/751.jpg
./data/images/train/752.jpg
./data/images/train/753.jpg
./data/images/train/754.jpg
./data/images/train/755.jpg
./data/images/train/756.jpg
./data/images/train/757.jpg
./data/images/train/758.jpg
./data/images/train/759.jpg
./data/images/train/760.jpg
./data/images/train/761.jpg
./data/images/train/762.jpg
./data/images/train/763.jpg
./data/images/train/764.jpg
./data/images/train/765.jpg
./data/images/train/766.jpg
./data/images/train/767.jpg
./data/images/train/768.jpg
./data/images/train/769.jpg
./data/images/train/770.jpg
./data/images/train/771.jpg
./data/images/train/772.jpg
./data/images/train/773.jpg
./data/images/train/774.jpg
./data/images/train/775.jpg
./data/images/train/776.jpg
./data/images/train/777.jpg
./data/images/train/778.jpg
./data/images/train/779.jpg
./data/images/train/780.jpg
./data/images/train/781.jpg
./data/images/train/782.jpg
./data/images/train/783.jpg
./data/images/train/784.jpg
./data/images/train/785.jpg
./data/images/train/786.jpg
./data/images/train/787.jpg
./data/images/train/788.jpg
./data/images/train/789.jpg
./data/images/train/790.jpg
./data/images/train/791.jpg
./data/images/train/792.jpg
./data/images/train/793.jpg
./data/images/train/794.jpg
./data/images/train/795.jpg
./data/images/train/796.jpg
./data/images/train/797.jpg
./data/images/train/798.jpg
./data/images/train/799.jpg
./data/images/train/800.jpg
./data/images/train/801.jpg
./data/images/train/802.jpg
./data/images/train/803.jpg
./data/images/train/804.jpg
./data/images/train/805.jpg
./data/images/train/806.jpg
./data/images/train/807.jpg
./data/images/train/808.jpg
./data/images/train/809.jpg
./data/images/train/810.jpg
./data/images/train/811.jpg
./data/images/train/812.jpg
./data/images/train/813.jpg
./data/images/train/814.jpg
./data/images/train/815.jpg
./data/images/train/816.jpg
./data/images/train/817.jpg
./data/images/train/818.jpg
./data/images/train/819.jpg
./data/images/train/820.jpg
./data/images/train/821.jpg
./data/images/train/822.jpg
./data/images/train/823.jpg
./data/images/train/824.jpg
./data/images/train/825.jpg
./data/images/train/826.jpg
./data/images/train/827.jpg
./data/images/train/828.jpg
./data/images/train/829.jpg
./data/images/train/830.jpg
./data/images/train/831.jpg
./data/images/train/832.jpg
./data/images/train/833.jpg
./data/images/train/834.jpg
./data/images/train/835.jpg
./data/images/train/836.jpg
./data/images/train/837.jpg
./data/images/train/838.jpg
./data/images/train/839.jpg
./data/images/train/840.jpg
./data/images/train/841.jpg
./data/images/train/842.jpg
./data/images/train/843.jpg
./data/images/train/844.jpg
./data/images/train/845.jpg
./data/images/train/846.jpg
./data/images/train/847.jpg
./data/images/train/848.jpg
./data/images/train/849.jpg
./data/images/train/850.jpg
./data/images/train/851.jpg
./data/images/train/852.jpg
./data/images/train/853.jpg
./data/images/train/854.jpg
./data/images/train/855.jpg
./data/images/train/856.jpg
./data/images/train/857.jpg
./data/images/train/858.jpg
./data/images/train/859.jpg
./data/images/train/860.jpg
./data/images/train/861.jpg
./data/images/train/862.jpg
./data/images/train/863.jpg
./data/images/train/864.jpg
./data/images/train/865.jpg
./data/images/train/866.jpg
./data/images/train/867.jpg
./data/images/train/868.jpg
./data/images/train/869.jpg
./data/images/train/870.jpg
./data/images/train/871.jpg
./data/images/train/872.jpg
./data/images/train/873.jpg
./data/images/train/874.jpg
./data/images/train/875.jpg
./data/images/train/876.jpg
./data/images/train/877.jpg
./data/images/train/878.jpg
./data/images/train/879.jpg
./data/images/train/880.jpg
./data/images/train/881.jpg
./data/images/train/882.jpg
./data/images/train/883.jpg
./data/images/train/884.jpg
./data/images/train/885.jpg
./data/images/train/886.jpg
./data/images/train/887.jpg
./data/images/train/888.jpg
./data/images/train/889.jpg
./data/images/train/890.jpg
./data/images/train/891.jpg
./data/images/train/892.jpg
