# Supplementary material for: Grape Leaf Black Rot Detection Based on Super-Resolution Image Enhancement and Deep Learning
Source: Front Plant Sci. 2021 Jun 29;12:695749. doi: 10.3389/fpls.2021.695749 (PMC8277438; doi:10.3389/fpls.2021.695749)
Supplement: Supplementary file 5 [file Data_Sheet_5.ZIP › code/data_src/obj_val.txt]

./data/images/train/893.jpg
./data/images/train/894.jpg
./data/images/train/895.jpg
./data/images/train/896.jpg
./data/images/train/897.jpg
./data/images/train/898.jpg
./data/images/train/899.jpg
./data/images/train/900.jpg
./data/images/train/901.jpg
./data/images/train/902.jpg
./data/images/train/903.jpg
./data/images/train/904.jpg
./data/images/train/905.jpg
./data/images/train/906.jpg
./data/images/train/907.jpg
./data/images/train/908.jpg
./data/images/train/909.jpg
./data/images/train/910.jpg
./data/images/train/911.jpg
./data/images/train/912.jpg
./data/images/train/913.jpg
./data/images/train/914.jpg
./data/images/train/915.jpg
./data/images/train/916.jpg
./data/images/train/917.jpg
./data/images/train/918.jpg
./data/images/train/919.jpg
./data/images/train/920.jpg
./data/images/train/921.jpg
./data/images/train/922.jpg
./data/images/train/923.jpg
./data/images/train/924.jpg
./data/images/train/925.jpg
./data/images/train/926.jpg
./data/images/train/927.jpg
./data/images/train/928.jpg
./data/images/train/929.jpg
./data/images/train/930.jpg
./data/images/train/931.jpg
./data/images/train/932.jpg
./data/images/train/933.jpg
./data/images/train/934.jpg
./data/images/train/935.jpg
./data/images/train/936.jpg
./data/images/train/937.jpg
./data/images/train/938.jpg
./data/images/train/939.jpg
./data/images/train/940.jpg
./data/images/train/941.jpg
./data/images/train/942.jpg
./data/images/train/943.jpg
./data/images/train/944.jpg
./data/images/train/945.jpg
./data/images/train/946.jpg
./data/images/train/947.jpg
./data/images/train/948.jpg
./data/images/train/949.jpg
./data/images/train/950.jpg
./data/images/train/951.jpg
./data/images/train/952.jpg
./data/images/train/953.jpg
./data/images/train/954.jpg
./data/images/train/955.jpg
./data/images/train/956.jpg
./data/images/train/957.jpg
./data/images/train/958.jpg
./data/images/train/959.jpg
./data/images/train/960.jpg
./data/images/train/961.jpg
./data/images/train/962.jpg
./data/images/train/963.jpg
./data/images/train/964.jpg
./data/images/train/965.jpg
./data/images/train/966.jpg
./data/images/train/967.jpg
./data/images/train/968.jpg
./data/images/train/969.jpg
./data/images/train/970.jpg
./data/images/train/971.jpg
./data/images/train/972.jpg
./data/images/train/973.jpg
./data/images/train/974.jpg
./data/images/train/975.jpg
./data/images/train/976.jpg
./data/images/train/977.jpg
./data/images/train/978.jpg
./data/images/train/979.jpg
./data/images/train/980.jpg
./data/images/train/981.jpg
./data/images/train/982.jpg
./data/images/train/983.jpg
./data/images/train/984.jpg
./data/images/train/985.jpg
./data/images/train/986.jpg
./data/images/train/987.jpg
./data/images/train/988.jpg
./data/images/train/989.jpg
./data/images/train/990.jpg
./data/images/train/991.jpg
./data/images/train/992.jpg
./data/images/train/993.jpg
./data/images/train/994.jpg
./data/images/train/995.jpg
./data/images/train/996.jpg
./data/images/train/997.jpg
./data/images/train/998.jpg
./data/images/train/999.jpg
