# Supplementary material for: Grape Leaf Black Rot Detection Based on Super-Resolution Image Enhancement and Deep Learning
Source: Front Plant Sci. 2021 Jun 29;12:695749. doi: 10.3389/fpls.2021.695749 (PMC8277438; doi:10.3389/fpls.2021.695749)
Supplement: Supplementary file 5 [file Data_Sheet_5.ZIP › code/requirements.txt]

# pip install -r requirements.txt

# base ----------------------------------------
Cython
matplotlib>=3.2.2
numpy>=1.18.5
opencv-python>=4.1.2
pillow
PyYAML>=5.3
scipy>=1.4.1
tensorboard>=2.2
torch>=1.6.0
torchvision>=0.7.0
tqdm>=4.41.0

# coco ----------------------------------------
# pycocotools>=2.0

# export --------------------------------------
# packaging  # for coremltools
# coremltools==4.0b3
# onnx>=1.7.0
# scikit-learn==0.19.2  # for coreml quantization

# extras --------------------------------------
# thop  # FLOPS computation
# seaborn  # plotting
