# Supplementary material for: Grape Leaf Black Rot Detection Based on Super-Resolution Image Enhancement and Deep Learning
Source: Front Plant Sci. 2021 Jun 29;12:695749. doi: 10.3389/fpls.2021.695749 (PMC8277438; doi:10.3389/fpls.2021.695749)
Supplement: Supplementary file 5 [file Data_Sheet_5.ZIP › code/result/200-bl/results.csv]

0/199	3.04G	5.76	4.23	0	9.98	21	512	0.22	0.258	0.12	0.237	5.1	3.19	0
1/199	4.86G	5.15	2.23	0	7.38	50	512	0.289	0.701	0.425	0.409	4.81	1.79	0
2/199	4.87G	4.38	1.6	0	5.99	16	512	0.499	0.845	0.725	0.628	3.48	1.45	0
3/199	4.87G	3.53	1.36	0	4.9	26	512	0.619	0.852	0.806	0.717	3.29	1.27	0
4/199	4.87G	3.09	1.23	0	4.32	18	512	0.744	0.933	0.926	0.828	2.7	1.22	0
5/199	4.87G	2.91	1.16	0	4.07	23	512	0.764	0.939	0.918	0.842	2.76	1.15	0
6/199	4.87G	2.69	1.13	0	3.82	34	512	0.774	0.951	0.944	0.853	2.61	1.11	0
7/199	4.87G	2.65	1.16	0	3.81	32	512	0.784	0.96	0.952	0.863	2.47	1.08	0
8/199	4.87G	2.61	1.12	0	3.73	15	512	0.79	0.961	0.953	0.867	2.51	1.07	0
9/199	4.87G	2.51	1.1	0	3.6	55	512	0.782	0.962	0.956	0.863	2.45	1.06	0
10/199	4.87G	2.52	1.1	0	3.62	18	512	0.781	0.966	0.952	0.863	2.38	1.05	0
11/199	4.87G	2.48	1.06	0	3.54	38	512	0.787	0.967	0.96	0.868	2.39	1.04	0
12/199	4.87G	2.42	1.05	0	3.47	43	512	0.819	0.961	0.962	0.884	2.38	1.04	0
13/199	4.87G	2.39	1.06	0	3.45	25	512	0.815	0.964	0.958	0.883	2.36	1.03	0
14/199	4.87G	2.35	1.07	0	3.42	82	512	0.821	0.964	0.961	0.887	2.33	1.03	0
15/199	4.87G	2.38	1.07	0	3.45	44	512	0.812	0.969	0.962	0.883	2.38	1.03	0
16/199	4.87G	2.32	0.999	0	3.32	25	512	0.83	0.967	0.966	0.893	2.29	1.02	0
17/199	4.87G	2.32	1.03	0	3.35	23	512	0.83	0.964	0.964	0.892	2.28	1.01	0
18/199	4.87G	2.26	1.06	0	3.32	26	512	0.834	0.965	0.967	0.894	2.33	1	0
19/199	4.87G	2.29	0.988	0	3.28	22	512	0.823	0.961	0.959	0.887	2.34	1.01	0
20/199	4.87G	2.27	1.01	0	3.29	46	512	0.834	0.963	0.963	0.894	2.3	1	0
21/199	4.87G	2.21	1.02	0	3.22	46	512	0.831	0.962	0.964	0.892	2.29	1.01	0
22/199	4.87G	2.21	1	0	3.21	14	512	0.833	0.963	0.963	0.893	2.33	1	0
23/199	4.87G	2.21	0.988	0	3.2	20	512	0.839	0.961	0.964	0.896	2.31	0.996	0
24/199	4.87G	2.23	0.981	0	3.21	20	512	0.835	0.966	0.965	0.896	2.32	1	0
25/199	4.87G	2.2	0.989	0	3.19	13	512	0.844	0.966	0.968	0.901	2.29	1	0
26/199	4.87G	2.22	0.991	0	3.22	53	512	0.845	0.965	0.964	0.901	2.29	1	0
27/199	4.87G	2.19	1.02	0	3.21	21	512	0.845	0.968	0.967	0.902	2.32	0.992	0
28/199	4.87G	2.16	0.942	0	3.1	13	512	0.837	0.966	0.965	0.897	2.29	0.993	0
29/199	4.87G	2.17	0.967	0	3.14	27	512	0.85	0.967	0.969	0.904	2.28	0.992	0
30/199	4.87G	2.17	0.966	0	3.14	13	512	0.845	0.97	0.966	0.903	2.32	0.999	0
31/199	4.87G	2.13	1.01	0	3.14	11	512	0.848	0.97	0.966	0.905	2.31	0.999	0
32/199	4.87G	2.16	0.956	0	3.11	14	512	0.852	0.966	0.966	0.905	2.28	0.994	0
33/199	4.87G	2.12	0.979	0	3.1	28	512	0.847	0.96	0.961	0.9	2.29	0.987	0
34/199	4.87G	2.11	0.964	0	3.08	25	512	0.849	0.964	0.965	0.903	2.31	0.992	0
35/199	4.87G	2.1	0.949	0	3.05	39	512	0.852	0.961	0.964	0.903	2.29	0.985	0
36/199	4.87G	2.1	0.976	0	3.07	37	512	0.856	0.964	0.965	0.907	2.32	1	0
37/199	4.87G	2.1	0.956	0	3.06	16	512	0.852	0.972	0.969	0.908	2.26	0.997	0
38/199	4.87G	2.11	0.962	0	3.07	24	512	0.844	0.971	0.966	0.903	2.3	0.998	0
39/199	4.87G	2.06	0.923	0	2.98	15	512	0.866	0.966	0.967	0.913	2.3	0.99	0
40/199	4.87G	2.07	0.945	0	3.01	25	512	0.857	0.965	0.963	0.908	2.3	0.995	0
41/199	4.87G	2.07	0.973	0	3.04	27	512	0.855	0.966	0.966	0.907	2.29	0.99	0
42/199	4.87G	2.07	0.971	0	3.04	21	512	0.865	0.966	0.966	0.912	2.26	0.987	0
43/199	4.87G	2.05	0.972	0	3.02	18	512	0.857	0.966	0.966	0.908	2.28	0.995	0
44/199	4.87G	2.03	0.951	0	2.99	14	512	0.857	0.965	0.966	0.907	2.31	0.996	0
45/199	4.87G	2.03	0.924	0	2.95	21	512	0.857	0.965	0.965	0.908	2.31	0.988	0
46/199	4.87G	2.01	0.96	0	2.97	22	512	0.864	0.964	0.963	0.911	2.28	0.99	0
47/199	4.87G	2.02	0.918	0	2.94	59	512	0.868	0.961	0.967	0.912	2.26	0.997	0
48/199	4.87G	2.02	0.935	0	2.95	36	512	0.861	0.966	0.968	0.911	2.3	0.994	0
49/199	4.87G	1.99	0.937	0	2.93	26	512	0.865	0.961	0.967	0.91	2.29	0.986	0
50/199	4.87G	1.99	0.911	0	2.9	34	512	0.852	0.963	0.965	0.904	2.35	0.993	0
51/199	4.87G	1.98	0.904	0	2.88	16	512	0.86	0.965	0.965	0.909	2.3	1.01	0
52/199	4.87G	1.97	0.937	0	2.9	57	512	0.867	0.962	0.966	0.912	2.28	1	0
53/199	4.87G	1.95	0.91	0	2.86	29	512	0.856	0.968	0.963	0.909	2.31	0.996	0
54/199	4.87G	1.96	0.908	0	2.87	23	512	0.861	0.961	0.964	0.908	2.31	1.01	0
55/199	4.87G	1.99	0.911	0	2.9	14	512	0.861	0.965	0.965	0.91	2.3	0.996	0
56/199	4.87G	1.94	0.898	0	2.83	35	512	0.861	0.961	0.962	0.908	2.32	1	0
57/199	4.87G	1.95	0.894	0	2.84	38	512	0.858	0.962	0.961	0.907	2.31	0.997	0
58/199	4.87G	1.94	0.887	0	2.83	11	512	0.859	0.965	0.965	0.909	2.31	1.01	0
59/199	4.87G	1.92	0.869	0	2.79	18	512	0.86	0.965	0.963	0.909	2.34	1.01	0
60/199	4.87G	1.93	0.932	0	2.86	25	512	0.858	0.964	0.963	0.908	2.35	1	0
61/199	4.87G	1.95	0.904	0	2.85	35	512	0.865	0.961	0.964	0.911	2.33	1.01	0
62/199	4.87G	1.91	0.885	0	2.79	18	512	0.855	0.964	0.963	0.906	2.31	1.01	0
63/199	4.87G	1.9	0.89	0	2.79	21	512	0.869	0.957	0.958	0.911	2.35	1.01	0
64/199	4.87G	1.92	0.885	0	2.8	50	512	0.86	0.963	0.962	0.909	2.33	1.01	0
65/199	4.87G	1.9	0.917	0	2.82	30	512	0.874	0.96	0.963	0.915	2.32	1.01	0
66/199	4.87G	1.9	0.868	0	2.77	11	512	0.875	0.96	0.965	0.916	2.35	1.01	0
67/199	4.87G	1.89	0.885	0	2.77	30	512	0.857	0.965	0.965	0.908	2.3	1.01	0
68/199	4.87G	1.87	0.901	0	2.77	10	512	0.866	0.957	0.956	0.909	2.33	1.01	0
69/199	4.87G	1.84	0.891	0	2.73	19	512	0.864	0.962	0.963	0.91	2.34	1.01	0
70/199	4.87G	1.84	0.896	0	2.74	42	512	0.86	0.963	0.964	0.908	2.31	1.01	0
71/199	4.87G	1.88	0.876	0	2.76	45	512	0.872	0.96	0.96	0.914	2.31	1.02	0
72/199	4.87G	1.87	0.885	0	2.76	39	512	0.859	0.966	0.966	0.91	2.3	1.02	0
73/199	4.87G	1.84	0.878	0	2.72	68	512	0.87	0.959	0.961	0.912	2.33	1.01	0
74/199	4.87G	1.81	0.866	0	2.68	25	512	0.859	0.962	0.959	0.908	2.32	1.01	0
75/199	4.87G	1.82	0.856	0	2.68	37	512	0.863	0.961	0.963	0.909	2.34	1.03	0
76/199	4.87G	1.8	0.861	0	2.67	26	512	0.866	0.961	0.963	0.911	2.33	1.02	0
77/199	4.87G	1.81	0.884	0	2.69	37	512	0.868	0.961	0.963	0.912	2.32	1.03	0
78/199	4.87G	1.78	0.84	0	2.62	20	512	0.872	0.959	0.958	0.913	2.33	1.03	0
79/199	4.87G	1.78	0.868	0	2.65	65	512	0.866	0.961	0.956	0.911	2.32	1.03	0
80/199	4.87G	1.79	0.842	0	2.63	26	512	0.878	0.956	0.954	0.915	2.35	1.04	0
81/199	4.87G	1.81	0.843	0	2.65	48	512	0.868	0.957	0.96	0.91	2.32	1.03	0
82/199	4.87G	1.76	0.855	0	2.61	21	512	0.87	0.953	0.953	0.91	2.39	1.04	0
83/199	4.87G	1.77	0.814	0	2.58	41	512	0.867	0.957	0.956	0.91	2.32	1.04	0
84/199	4.87G	1.76	0.864	0	2.62	22	512	0.866	0.965	0.965	0.913	2.31	1.03	0
85/199	4.87G	1.75	0.848	0	2.6	59	512	0.862	0.96	0.96	0.908	2.32	1.04	0
86/199	4.87G	1.72	0.818	0	2.53	18	512	0.871	0.959	0.96	0.913	2.33	1.04	0
87/199	4.87G	1.73	0.816	0	2.55	29	512	0.867	0.957	0.953	0.91	2.31	1.03	0
88/199	4.87G	1.72	0.833	0	2.56	40	512	0.866	0.957	0.954	0.909	2.34	1.04	0
89/199	4.87G	1.71	0.826	0	2.54	16	512	0.867	0.956	0.955	0.909	2.31	1.05	0
90/199	4.87G	1.7	0.841	0	2.55	48	512	0.864	0.961	0.961	0.91	2.32	1.05	0
91/199	4.87G	1.72	0.86	0	2.58	48	512	0.871	0.959	0.957	0.913	2.28	1.04	0
92/199	4.87G	1.68	0.837	0	2.52	30	512	0.869	0.957	0.956	0.911	2.34	1.05	0
93/199	4.87G	1.7	0.805	0	2.51	32	512	0.866	0.96	0.959	0.911	2.34	1.05	0
94/199	4.87G	1.67	0.806	0	2.48	15	512	0.868	0.961	0.957	0.912	2.34	1.05	0
95/199	4.87G	1.69	0.792	0	2.48	26	512	0.873	0.957	0.959	0.913	2.34	1.06	0
96/199	4.87G	1.69	0.817	0	2.51	21	512	0.876	0.953	0.955	0.913	2.35	1.06	0
97/199	4.87G	1.69	0.805	0	2.49	23	512	0.86	0.956	0.953	0.905	2.32	1.06	0
98/199	4.87G	1.65	0.81	0	2.46	20	512	0.87	0.956	0.955	0.911	2.32	1.06	0
99/199	4.87G	1.63	0.81	0	2.44	19	512	0.868	0.957	0.955	0.911	2.34	1.06	0
100/199	4.87G	1.64	0.776	0	2.41	15	512	0.874	0.957	0.957	0.914	2.31	1.07	0
101/199	4.87G	1.64	0.801	0	2.44	30	512	0.87	0.955	0.956	0.91	2.32	1.07	0
102/199	4.87G	1.64	0.801	0	2.44	42	512	0.869	0.955	0.954	0.91	2.35	1.07	0
103/199	4.87G	1.62	0.787	0	2.41	14	512	0.864	0.958	0.955	0.909	2.34	1.07	0
104/199	4.87G	1.6	0.788	0	2.39	32	512	0.874	0.954	0.956	0.912	2.33	1.08	0
105/199	4.87G	1.6	0.772	0	2.37	31	512	0.877	0.953	0.952	0.913	2.34	1.08	0
106/199	4.87G	1.6	0.781	0	2.38	60	512	0.878	0.956	0.958	0.915	2.34	1.08	0
107/199	4.87G	1.6	0.795	0	2.39	38	512	0.863	0.962	0.956	0.91	2.33	1.07	0
108/199	4.87G	1.58	0.771	0	2.36	21	512	0.879	0.957	0.957	0.917	2.34	1.07	0
109/199	4.87G	1.61	0.78	0	2.39	33	512	0.868	0.959	0.957	0.911	2.33	1.07	0
110/199	4.87G	1.59	0.794	0	2.38	19	512	0.863	0.958	0.953	0.908	2.34	1.06	0
111/199	4.87G	1.58	0.787	0	2.37	22	512	0.869	0.957	0.956	0.911	2.33	1.07	0
112/199	4.87G	1.55	0.777	0	2.32	35	512	0.871	0.955	0.956	0.911	2.35	1.07	0
113/199	4.87G	1.55	0.769	0	2.32	32	512	0.869	0.955	0.954	0.91	2.33	1.08	0
114/199	4.87G	1.57	0.774	0	2.34	37	512	0.868	0.956	0.956	0.91	2.31	1.09	0
115/199	4.87G	1.53	0.754	0	2.28	17	512	0.867	0.954	0.953	0.908	2.32	1.09	0
116/199	4.87G	1.53	0.765	0	2.3	21	512	0.869	0.949	0.951	0.907	2.34	1.09	0
117/199	4.87G	1.54	0.783	0	2.33	21	512	0.871	0.953	0.955	0.91	2.34	1.09	0
118/199	4.87G	1.51	0.751	0	2.26	26	512	0.875	0.95	0.953	0.911	2.36	1.09	0
119/199	4.87G	1.51	0.737	0	2.25	23	512	0.872	0.951	0.954	0.91	2.34	1.08	0
120/199	4.87G	1.51	0.775	0	2.28	38	512	0.871	0.955	0.954	0.911	2.35	1.08	0
121/199	4.87G	1.5	0.75	0	2.25	6	512	0.876	0.954	0.955	0.913	2.35	1.08	0
122/199	4.87G	1.49	0.768	0	2.26	32	512	0.869	0.953	0.952	0.909	2.35	1.1	0
123/199	4.87G	1.48	0.752	0	2.23	40	512	0.874	0.954	0.955	0.912	2.35	1.1	0
124/199	4.87G	1.5	0.748	0	2.24	11	512	0.87	0.953	0.952	0.909	2.36	1.11	0
125/199	4.87G	1.48	0.739	0	2.22	22	512	0.868	0.953	0.952	0.908	2.35	1.1	0
126/199	4.87G	1.49	0.771	0	2.27	48	512	0.873	0.953	0.954	0.911	2.36	1.1	0
127/199	4.87G	1.47	0.738	0	2.21	31	512	0.869	0.954	0.953	0.91	2.36	1.09	0
128/199	4.87G	1.46	0.738	0	2.2	10	512	0.864	0.951	0.949	0.906	2.36	1.1	0
129/199	4.87G	1.46	0.742	0	2.21	36	512	0.868	0.953	0.951	0.908	2.36	1.11	0
130/199	4.87G	1.47	0.76	0	2.23	46	512	0.87	0.953	0.954	0.91	2.35	1.11	0
131/199	4.87G	1.45	0.746	0	2.2	37	512	0.877	0.953	0.953	0.913	2.37	1.12	0
132/199	4.87G	1.47	0.762	0	2.23	39	512	0.875	0.953	0.953	0.912	2.37	1.12	0
133/199	4.87G	1.46	0.731	0	2.19	24	512	0.871	0.953	0.95	0.91	2.35	1.13	0
134/199	4.87G	1.44	0.743	0	2.18	11	512	0.876	0.953	0.952	0.913	2.37	1.12	0
135/199	4.87G	1.45	0.724	0	2.17	21	512	0.867	0.953	0.95	0.908	2.36	1.12	0
136/199	4.87G	1.43	0.732	0	2.16	31	512	0.875	0.95	0.946	0.911	2.37	1.13	0
137/199	4.87G	1.43	0.731	0	2.16	21	512	0.87	0.951	0.95	0.909	2.38	1.13	0
138/199	4.87G	1.42	0.696	0	2.12	44	512	0.871	0.953	0.951	0.91	2.36	1.13	0
139/199	4.87G	1.42	0.724	0	2.14	42	512	0.871	0.952	0.951	0.91	2.38	1.14	0
140/199	4.87G	1.42	0.722	0	2.14	29	512	0.866	0.955	0.95	0.908	2.38	1.13	0
141/199	4.87G	1.42	0.723	0	2.15	19	512	0.87	0.954	0.95	0.91	2.37	1.13	0
142/199	4.87G	1.42	0.72	0	2.14	37	512	0.876	0.953	0.953	0.913	2.36	1.13	0
143/199	4.87G	1.41	0.724	0	2.13	36	512	0.873	0.953	0.953	0.911	2.36	1.14	0
144/199	4.87G	1.41	0.72	0	2.13	35	512	0.875	0.954	0.951	0.913	2.35	1.13	0
145/199	4.87G	1.4	0.716	0	2.11	40	512	0.872	0.951	0.95	0.91	2.36	1.13	0
146/199	4.87G	1.4	0.722	0	2.12	35	512	0.874	0.951	0.942	0.911	2.37	1.14	0
147/199	4.87G	1.4	0.734	0	2.13	32	512	0.875	0.949	0.947	0.91	2.37	1.15	0
148/199	4.87G	1.38	0.699	0	2.08	46	512	0.87	0.95	0.947	0.908	2.36	1.15	0
149/199	4.87G	1.39	0.706	0	2.1	35	512	0.872	0.951	0.945	0.91	2.36	1.15	0
150/199	4.87G	1.38	0.719	0	2.1	32	512	0.874	0.949	0.945	0.91	2.35	1.15	0
151/199	4.87G	1.39	0.702	0	2.09	5	512	0.871	0.951	0.948	0.909	2.36	1.15	0
152/199	4.87G	1.38	0.702	0	2.08	44	512	0.873	0.949	0.948	0.91	2.36	1.16	0
153/199	4.87G	1.38	0.69	0	2.07	30	512	0.87	0.948	0.948	0.907	2.37	1.16	0
154/199	4.87G	1.36	0.689	0	2.05	19	512	0.872	0.951	0.949	0.91	2.36	1.16	0
155/199	4.87G	1.37	0.698	0	2.06	26	512	0.873	0.95	0.947	0.91	2.36	1.16	0
156/199	4.87G	1.36	0.72	0	2.08	51	512	0.877	0.949	0.949	0.912	2.36	1.16	0
157/199	4.87G	1.38	0.72	0	2.1	32	512	0.875	0.953	0.944	0.912	2.36	1.16	0
158/199	4.87G	1.35	0.674	0	2.02	7	512	0.878	0.95	0.947	0.913	2.36	1.16	0
159/199	4.87G	1.37	0.692	0	2.06	14	512	0.877	0.953	0.948	0.913	2.37	1.15	0
160/199	4.87G	1.34	0.699	0	2.04	48	512	0.877	0.948	0.942	0.911	2.37	1.16	0
161/199	4.87G	1.37	0.718	0	2.09	22	512	0.876	0.951	0.947	0.912	2.37	1.16	0
162/199	4.87G	1.34	0.695	0	2.04	13	512	0.875	0.946	0.946	0.909	2.38	1.16	0
163/199	4.87G	1.34	0.693	0	2.04	38	512	0.869	0.948	0.945	0.907	2.37	1.17	0
164/199	4.87G	1.35	0.701	0	2.05	33	512	0.872	0.946	0.944	0.908	2.37	1.17	0
165/199	4.87G	1.35	0.69	0	2.04	45	512	0.869	0.95	0.946	0.908	2.38	1.16	0
166/199	4.87G	1.33	0.696	0	2.03	31	512	0.875	0.945	0.942	0.909	2.38	1.16	0
167/199	4.87G	1.33	0.687	0	2.02	52	512	0.87	0.951	0.945	0.909	2.37	1.16	0
168/199	4.87G	1.34	0.667	0	2.01	22	512	0.877	0.95	0.944	0.912	2.37	1.17	0
169/199	4.87G	1.33	0.682	0	2.01	42	512	0.872	0.952	0.946	0.91	2.36	1.17	0
170/199	4.87G	1.34	0.721	0	2.06	27	512	0.873	0.953	0.948	0.912	2.37	1.17	0
171/199	4.87G	1.32	0.699	0	2.02	33	512	0.875	0.951	0.945	0.912	2.37	1.17	0
172/199	4.87G	1.32	0.672	0	1.99	23	512	0.87	0.951	0.947	0.908	2.37	1.17	0
173/199	4.87G	1.33	0.7	0	2.03	42	512	0.872	0.95	0.942	0.91	2.37	1.17	0
174/199	4.87G	1.33	0.673	0	2	17	512	0.869	0.949	0.941	0.907	2.37	1.17	0
175/199	4.87G	1.32	0.684	0	2	35	512	0.872	0.95	0.942	0.909	2.37	1.17	0
176/199	4.87G	1.33	0.71	0	2.04	9	512	0.871	0.951	0.942	0.91	2.37	1.17	0
177/199	4.87G	1.31	0.675	0	1.99	26	512	0.872	0.953	0.945	0.911	2.37	1.17	0
178/199	4.87G	1.31	0.664	0	1.97	28	512	0.88	0.947	0.948	0.912	2.37	1.17	0
179/199	4.87G	1.31	0.681	0	1.99	26	512	0.877	0.952	0.949	0.913	2.37	1.17	0
180/199	4.87G	1.3	0.668	0	1.97	27	512	0.875	0.95	0.946	0.911	2.37	1.17	0
181/199	4.87G	1.3	0.695	0	2	51	512	0.878	0.953	0.949	0.914	2.37	1.17	0
182/199	4.87G	1.32	0.662	0	1.98	13	512	0.878	0.951	0.947	0.913	2.37	1.18	0
183/199	4.87G	1.3	0.648	0	1.95	14	512	0.876	0.95	0.947	0.911	2.38	1.18	0
184/199	4.87G	1.3	0.675	0	1.97	50	512	0.877	0.95	0.947	0.912	2.38	1.18	0
185/199	4.87G	1.3	0.669	0	1.97	20	512	0.879	0.95	0.947	0.913	2.38	1.18	0
186/199	4.87G	1.3	0.671	0	1.97	22	512	0.879	0.949	0.947	0.912	2.37	1.18	0
187/199	4.87G	1.3	0.691	0	1.99	41	512	0.88	0.95	0.945	0.913	2.37	1.18	0
188/199	4.87G	1.3	0.683	0	1.99	38	512	0.878	0.949	0.944	0.912	2.38	1.18	0
189/199	4.87G	1.29	0.688	0	1.98	33	512	0.879	0.95	0.945	0.913	2.38	1.18	0
190/199	4.87G	1.31	0.659	0	1.96	33	512	0.879	0.95	0.943	0.913	2.37	1.18	0
191/199	4.87G	1.3	0.659	0	1.96	25	512	0.882	0.95	0.949	0.915	2.37	1.18	0
192/199	4.87G	1.29	0.659	0	1.95	28	512	0.878	0.949	0.947	0.912	2.38	1.18	0
193/199	4.87G	1.3	0.671	0	1.97	26	512	0.877	0.949	0.947	0.912	2.37	1.18	0
194/199	4.87G	1.29	0.68	0	1.98	20	512	0.88	0.948	0.942	0.913	2.37	1.19	0
195/199	4.87G	1.31	0.682	0	1.99	57	512	0.881	0.948	0.947	0.913	2.37	1.18	0
196/199	4.87G	1.29	0.668	0	1.96	48	512	0.882	0.95	0.947	0.915	2.37	1.19	0
197/199	4.87G	1.29	0.679	0	1.97	32	512	0.883	0.95	0.948	0.915	2.37	1.18	0
198/199	4.87G	1.29	0.674	0	1.96	20	512	0.881	0.948	0.947	0.914	2.37	1.19	0
199/199	4.87G	1.28	0.667	0	1.95	19	512	0.878	0.95	0.947	0.913	2.37	1.19	0
