# Supplementary material for: Grape Leaf Black Rot Detection Based on Super-Resolution Image Enhancement and Deep Learning
Source: Front Plant Sci. 2021 Jun 29;12:695749. doi: 10.3389/fpls.2021.695749 (PMC8277438; doi:10.3389/fpls.2021.695749)
Supplement: Supplementary file 5 [file Data_Sheet_5.ZIP › code/result/200-bl/results.txt]

     0/199     3.04G      5.76      4.23         0      9.98        21       512      0.22     0.258      0.12     0.237       5.1      3.19         0
     1/199     4.86G      5.15      2.23         0      7.38        50       512     0.289     0.701     0.425     0.409      4.81      1.79         0
     2/199     4.87G      4.38       1.6         0      5.99        16       512     0.499     0.845     0.725     0.628      3.48      1.45         0
     3/199     4.87G      3.53      1.36         0       4.9        26       512     0.619     0.852     0.806     0.717      3.29      1.27         0
     4/199     4.87G      3.09      1.23         0      4.32        18       512     0.744     0.933     0.926     0.828       2.7      1.22         0
     5/199     4.87G      2.91      1.16         0      4.07        23       512     0.764     0.939     0.918     0.842      2.76      1.15         0
     6/199     4.87G      2.69      1.13         0      3.82        34       512     0.774     0.951     0.944     0.853      2.61      1.11         0
     7/199     4.87G      2.65      1.16         0      3.81        32       512     0.784      0.96     0.952     0.863      2.47      1.08         0
     8/199     4.87G      2.61      1.12         0      3.73        15       512      0.79     0.961     0.953     0.867      2.51      1.07         0
     9/199     4.87G      2.51       1.1         0       3.6        55       512     0.782     0.962     0.956     0.863      2.45      1.06         0
    10/199     4.87G      2.52       1.1         0      3.62        18       512     0.781     0.966     0.952     0.863      2.38      1.05         0
    11/199     4.87G      2.48      1.06         0      3.54        38       512     0.787     0.967      0.96     0.868      2.39      1.04         0
    12/199     4.87G      2.42      1.05         0      3.47        43       512     0.819     0.961     0.962     0.884      2.38      1.04         0
    13/199     4.87G      2.39      1.06         0      3.45        25       512     0.815     0.964     0.958     0.883      2.36      1.03         0
    14/199     4.87G      2.35      1.07         0      3.42        82       512     0.821     0.964     0.961     0.887      2.33      1.03         0
    15/199     4.87G      2.38      1.07         0      3.45        44       512     0.812     0.969     0.962     0.883      2.38      1.03         0
    16/199     4.87G      2.32     0.999         0      3.32        25       512      0.83     0.967     0.966     0.893      2.29      1.02         0
    17/199     4.87G      2.32      1.03         0      3.35        23       512      0.83     0.964     0.964     0.892      2.28      1.01         0
    18/199     4.87G      2.26      1.06         0      3.32        26       512     0.834     0.965     0.967     0.894      2.33         1         0
    19/199     4.87G      2.29     0.988         0      3.28        22       512     0.823     0.961     0.959     0.887      2.34      1.01         0
    20/199     4.87G      2.27      1.01         0      3.29        46       512     0.834     0.963     0.963     0.894       2.3         1         0
    21/199     4.87G      2.21      1.02         0      3.22        46       512     0.831     0.962     0.964     0.892      2.29      1.01         0
    22/199     4.87G      2.21         1         0      3.21        14       512     0.833     0.963     0.963     0.893      2.33         1         0
    23/199     4.87G      2.21     0.988         0       3.2        20       512     0.839     0.961     0.964     0.896      2.31     0.996         0
    24/199     4.87G      2.23     0.981         0      3.21        20       512     0.835     0.966     0.965     0.896      2.32         1         0
    25/199     4.87G       2.2     0.989         0      3.19        13       512     0.844     0.966     0.968     0.901      2.29         1         0
    26/199     4.87G      2.22     0.991         0      3.22        53       512     0.845     0.965     0.964     0.901      2.29         1         0
    27/199     4.87G      2.19      1.02         0      3.21        21       512     0.845     0.968     0.967     0.902      2.32     0.992         0
    28/199     4.87G      2.16     0.942         0       3.1        13       512     0.837     0.966     0.965     0.897      2.29     0.993         0
    29/199     4.87G      2.17     0.967         0      3.14        27       512      0.85     0.967     0.969     0.904      2.28     0.992         0
    30/199     4.87G      2.17     0.966         0      3.14        13       512     0.845      0.97     0.966     0.903      2.32     0.999         0
    31/199     4.87G      2.13      1.01         0      3.14        11       512     0.848      0.97     0.966     0.905      2.31     0.999         0
    32/199     4.87G      2.16     0.956         0      3.11        14       512     0.852     0.966     0.966     0.905      2.28     0.994         0
    33/199     4.87G      2.12     0.979         0       3.1        28       512     0.847      0.96     0.961       0.9      2.29     0.987         0
    34/199     4.87G      2.11     0.964         0      3.08        25       512     0.849     0.964     0.965     0.903      2.31     0.992         0
    35/199     4.87G       2.1     0.949         0      3.05        39       512     0.852     0.961     0.964     0.903      2.29     0.985         0
    36/199     4.87G       2.1     0.976         0      3.07        37       512     0.856     0.964     0.965     0.907      2.32         1         0
    37/199     4.87G       2.1     0.956         0      3.06        16       512     0.852     0.972     0.969     0.908      2.26     0.997         0
    38/199     4.87G      2.11     0.962         0      3.07        24       512     0.844     0.971     0.966     0.903       2.3     0.998         0
    39/199     4.87G      2.06     0.923         0      2.98        15       512     0.866     0.966     0.967     0.913       2.3      0.99         0
    40/199     4.87G      2.07     0.945         0      3.01        25       512     0.857     0.965     0.963     0.908       2.3     0.995         0
    41/199     4.87G      2.07     0.973         0      3.04        27       512     0.855     0.966     0.966     0.907      2.29      0.99         0
    42/199     4.87G      2.07     0.971         0      3.04        21       512     0.865     0.966     0.966     0.912      2.26     0.987         0
    43/199     4.87G      2.05     0.972         0      3.02        18       512     0.857     0.966     0.966     0.908      2.28     0.995         0
    44/199     4.87G      2.03     0.951         0      2.99        14       512     0.857     0.965     0.966     0.907      2.31     0.996         0
    45/199     4.87G      2.03     0.924         0      2.95        21       512     0.857     0.965     0.965     0.908      2.31     0.988         0
    46/199     4.87G      2.01      0.96         0      2.97        22       512     0.864     0.964     0.963     0.911      2.28      0.99         0
    47/199     4.87G      2.02     0.918         0      2.94        59       512     0.868     0.961     0.967     0.912      2.26     0.997         0
    48/199     4.87G      2.02     0.935         0      2.95        36       512     0.861     0.966     0.968     0.911       2.3     0.994         0
    49/199     4.87G      1.99     0.937         0      2.93        26       512     0.865     0.961     0.967      0.91      2.29     0.986         0
    50/199     4.87G      1.99     0.911         0       2.9        34       512     0.852     0.963     0.965     0.904      2.35     0.993         0
    51/199     4.87G      1.98     0.904         0      2.88        16       512      0.86     0.965     0.965     0.909       2.3      1.01         0
    52/199     4.87G      1.97     0.937         0       2.9        57       512     0.867     0.962     0.966     0.912      2.28         1         0
    53/199     4.87G      1.95      0.91         0      2.86        29       512     0.856     0.968     0.963     0.909      2.31     0.996         0
    54/199     4.87G      1.96     0.908         0      2.87        23       512     0.861     0.961     0.964     0.908      2.31      1.01         0
    55/199     4.87G      1.99     0.911         0       2.9        14       512     0.861     0.965     0.965      0.91       2.3     0.996         0
    56/199     4.87G      1.94     0.898         0      2.83        35       512     0.861     0.961     0.962     0.908      2.32         1         0
    57/199     4.87G      1.95     0.894         0      2.84        38       512     0.858     0.962     0.961     0.907      2.31     0.997         0
    58/199     4.87G      1.94     0.887         0      2.83        11       512     0.859     0.965     0.965     0.909      2.31      1.01         0
    59/199     4.87G      1.92     0.869         0      2.79        18       512      0.86     0.965     0.963     0.909      2.34      1.01         0
    60/199     4.87G      1.93     0.932         0      2.86        25       512     0.858     0.964     0.963     0.908      2.35         1         0
    61/199     4.87G      1.95     0.904         0      2.85        35       512     0.865     0.961     0.964     0.911      2.33      1.01         0
    62/199     4.87G      1.91     0.885         0      2.79        18       512     0.855     0.964     0.963     0.906      2.31      1.01         0
    63/199     4.87G       1.9      0.89         0      2.79        21       512     0.869     0.957     0.958     0.911      2.35      1.01         0
    64/199     4.87G      1.92     0.885         0       2.8        50       512      0.86     0.963     0.962     0.909      2.33      1.01         0
    65/199     4.87G       1.9     0.917         0      2.82        30       512     0.874      0.96     0.963     0.915      2.32      1.01         0
    66/199     4.87G       1.9     0.868         0      2.77        11       512     0.875      0.96     0.965     0.916      2.35      1.01         0
    67/199     4.87G      1.89     0.885         0      2.77        30       512     0.857     0.965     0.965     0.908       2.3      1.01         0
    68/199     4.87G      1.87     0.901         0      2.77        10       512     0.866     0.957     0.956     0.909      2.33      1.01         0
    69/199     4.87G      1.84     0.891         0      2.73        19       512     0.864     0.962     0.963      0.91      2.34      1.01         0
    70/199     4.87G      1.84     0.896         0      2.74        42       512      0.86     0.963     0.964     0.908      2.31      1.01         0
    71/199     4.87G      1.88     0.876         0      2.76        45       512     0.872      0.96      0.96     0.914      2.31      1.02         0
    72/199     4.87G      1.87     0.885         0      2.76        39       512     0.859     0.966     0.966      0.91       2.3      1.02         0
    73/199     4.87G      1.84     0.878         0      2.72        68       512      0.87     0.959     0.961     0.912      2.33      1.01         0
    74/199     4.87G      1.81     0.866         0      2.68        25       512     0.859     0.962     0.959     0.908      2.32      1.01         0
    75/199     4.87G      1.82     0.856         0      2.68        37       512     0.863     0.961     0.963     0.909      2.34      1.03         0
    76/199     4.87G       1.8     0.861         0      2.67        26       512     0.866     0.961     0.963     0.911      2.33      1.02         0
    77/199     4.87G      1.81     0.884         0      2.69        37       512     0.868     0.961     0.963     0.912      2.32      1.03         0
    78/199     4.87G      1.78      0.84         0      2.62        20       512     0.872     0.959     0.958     0.913      2.33      1.03         0
    79/199     4.87G      1.78     0.868         0      2.65        65       512     0.866     0.961     0.956     0.911      2.32      1.03         0
    80/199     4.87G      1.79     0.842         0      2.63        26       512     0.878     0.956     0.954     0.915      2.35      1.04         0
    81/199     4.87G      1.81     0.843         0      2.65        48       512     0.868     0.957      0.96      0.91      2.32      1.03         0
    82/199     4.87G      1.76     0.855         0      2.61        21       512      0.87     0.953     0.953      0.91      2.39      1.04         0
    83/199     4.87G      1.77     0.814         0      2.58        41       512     0.867     0.957     0.956      0.91      2.32      1.04         0
    84/199     4.87G      1.76     0.864         0      2.62        22       512     0.866     0.965     0.965     0.913      2.31      1.03         0
    85/199     4.87G      1.75     0.848         0       2.6        59       512     0.862      0.96      0.96     0.908      2.32      1.04         0
    86/199     4.87G      1.72     0.818         0      2.53        18       512     0.871     0.959      0.96     0.913      2.33      1.04         0
    87/199     4.87G      1.73     0.816         0      2.55        29       512     0.867     0.957     0.953      0.91      2.31      1.03         0
    88/199     4.87G      1.72     0.833         0      2.56        40       512     0.866     0.957     0.954     0.909      2.34      1.04         0
    89/199     4.87G      1.71     0.826         0      2.54        16       512     0.867     0.956     0.955     0.909      2.31      1.05         0
    90/199     4.87G       1.7     0.841         0      2.55        48       512     0.864     0.961     0.961      0.91      2.32      1.05         0
    91/199     4.87G      1.72      0.86         0      2.58        48       512     0.871     0.959     0.957     0.913      2.28      1.04         0
    92/199     4.87G      1.68     0.837         0      2.52        30       512     0.869     0.957     0.956     0.911      2.34      1.05         0
    93/199     4.87G       1.7     0.805         0      2.51        32       512     0.866      0.96     0.959     0.911      2.34      1.05         0
    94/199     4.87G      1.67     0.806         0      2.48        15       512     0.868     0.961     0.957     0.912      2.34      1.05         0
    95/199     4.87G      1.69     0.792         0      2.48        26       512     0.873     0.957     0.959     0.913      2.34      1.06         0
    96/199     4.87G      1.69     0.817         0      2.51        21       512     0.876     0.953     0.955     0.913      2.35      1.06         0
    97/199     4.87G      1.69     0.805         0      2.49        23       512      0.86     0.956     0.953     0.905      2.32      1.06         0
    98/199     4.87G      1.65      0.81         0      2.46        20       512      0.87     0.956     0.955     0.911      2.32      1.06         0
    99/199     4.87G      1.63      0.81         0      2.44        19       512     0.868     0.957     0.955     0.911      2.34      1.06         0
   100/199     4.87G      1.64     0.776         0      2.41        15       512     0.874     0.957     0.957     0.914      2.31      1.07         0
   101/199     4.87G      1.64     0.801         0      2.44        30       512      0.87     0.955     0.956      0.91      2.32      1.07         0
   102/199     4.87G      1.64     0.801         0      2.44        42       512     0.869     0.955     0.954      0.91      2.35      1.07         0
   103/199     4.87G      1.62     0.787         0      2.41        14       512     0.864     0.958     0.955     0.909      2.34      1.07         0
   104/199     4.87G       1.6     0.788         0      2.39        32       512     0.874     0.954     0.956     0.912      2.33      1.08         0
   105/199     4.87G       1.6     0.772         0      2.37        31       512     0.877     0.953     0.952     0.913      2.34      1.08         0
   106/199     4.87G       1.6     0.781         0      2.38        60       512     0.878     0.956     0.958     0.915      2.34      1.08         0
   107/199     4.87G       1.6     0.795         0      2.39        38       512     0.863     0.962     0.956      0.91      2.33      1.07         0
   108/199     4.87G      1.58     0.771         0      2.36        21       512     0.879     0.957     0.957     0.917      2.34      1.07         0
   109/199     4.87G      1.61      0.78         0      2.39        33       512     0.868     0.959     0.957     0.911      2.33      1.07         0
   110/199     4.87G      1.59     0.794         0      2.38        19       512     0.863     0.958     0.953     0.908      2.34      1.06         0
   111/199     4.87G      1.58     0.787         0      2.37        22       512     0.869     0.957     0.956     0.911      2.33      1.07         0
   112/199     4.87G      1.55     0.777         0      2.32        35       512     0.871     0.955     0.956     0.911      2.35      1.07         0
   113/199     4.87G      1.55     0.769         0      2.32        32       512     0.869     0.955     0.954      0.91      2.33      1.08         0
   114/199     4.87G      1.57     0.774         0      2.34        37       512     0.868     0.956     0.956      0.91      2.31      1.09         0
   115/199     4.87G      1.53     0.754         0      2.28        17       512     0.867     0.954     0.953     0.908      2.32      1.09         0
   116/199     4.87G      1.53     0.765         0       2.3        21       512     0.869     0.949     0.951     0.907      2.34      1.09         0
   117/199     4.87G      1.54     0.783         0      2.33        21       512     0.871     0.953     0.955      0.91      2.34      1.09         0
   118/199     4.87G      1.51     0.751         0      2.26        26       512     0.875      0.95     0.953     0.911      2.36      1.09         0
   119/199     4.87G      1.51     0.737         0      2.25        23       512     0.872     0.951     0.954      0.91      2.34      1.08         0
   120/199     4.87G      1.51     0.775         0      2.28        38       512     0.871     0.955     0.954     0.911      2.35      1.08         0
   121/199     4.87G       1.5      0.75         0      2.25         6       512     0.876     0.954     0.955     0.913      2.35      1.08         0
   122/199     4.87G      1.49     0.768         0      2.26        32       512     0.869     0.953     0.952     0.909      2.35       1.1         0
   123/199     4.87G      1.48     0.752         0      2.23        40       512     0.874     0.954     0.955     0.912      2.35       1.1         0
   124/199     4.87G       1.5     0.748         0      2.24        11       512      0.87     0.953     0.952     0.909      2.36      1.11         0
   125/199     4.87G      1.48     0.739         0      2.22        22       512     0.868     0.953     0.952     0.908      2.35       1.1         0
   126/199     4.87G      1.49     0.771         0      2.27        48       512     0.873     0.953     0.954     0.911      2.36       1.1         0
   127/199     4.87G      1.47     0.738         0      2.21        31       512     0.869     0.954     0.953      0.91      2.36      1.09         0
   128/199     4.87G      1.46     0.738         0       2.2        10       512     0.864     0.951     0.949     0.906      2.36       1.1         0
   129/199     4.87G      1.46     0.742         0      2.21        36       512     0.868     0.953     0.951     0.908      2.36      1.11         0
   130/199     4.87G      1.47      0.76         0      2.23        46       512      0.87     0.953     0.954      0.91      2.35      1.11         0
   131/199     4.87G      1.45     0.746         0       2.2        37       512     0.877     0.953     0.953     0.913      2.37      1.12         0
   132/199     4.87G      1.47     0.762         0      2.23        39       512     0.875     0.953     0.953     0.912      2.37      1.12         0
   133/199     4.87G      1.46     0.731         0      2.19        24       512     0.871     0.953      0.95      0.91      2.35      1.13         0
   134/199     4.87G      1.44     0.743         0      2.18        11       512     0.876     0.953     0.952     0.913      2.37      1.12         0
   135/199     4.87G      1.45     0.724         0      2.17        21       512     0.867     0.953      0.95     0.908      2.36      1.12         0
   136/199     4.87G      1.43     0.732         0      2.16        31       512     0.875      0.95     0.946     0.911      2.37      1.13         0
   137/199     4.87G      1.43     0.731         0      2.16        21       512      0.87     0.951      0.95     0.909      2.38      1.13         0
   138/199     4.87G      1.42     0.696         0      2.12        44       512     0.871     0.953     0.951      0.91      2.36      1.13         0
   139/199     4.87G      1.42     0.724         0      2.14        42       512     0.871     0.952     0.951      0.91      2.38      1.14         0
   140/199     4.87G      1.42     0.722         0      2.14        29       512     0.866     0.955      0.95     0.908      2.38      1.13         0
   141/199     4.87G      1.42     0.723         0      2.15        19       512      0.87     0.954      0.95      0.91      2.37      1.13         0
   142/199     4.87G      1.42      0.72         0      2.14        37       512     0.876     0.953     0.953     0.913      2.36      1.13         0
   143/199     4.87G      1.41     0.724         0      2.13        36       512     0.873     0.953     0.953     0.911      2.36      1.14         0
   144/199     4.87G      1.41      0.72         0      2.13        35       512     0.875     0.954     0.951     0.913      2.35      1.13         0
   145/199     4.87G       1.4     0.716         0      2.11        40       512     0.872     0.951      0.95      0.91      2.36      1.13         0
   146/199     4.87G       1.4     0.722         0      2.12        35       512     0.874     0.951     0.942     0.911      2.37      1.14         0
   147/199     4.87G       1.4     0.734         0      2.13        32       512     0.875     0.949     0.947      0.91      2.37      1.15         0
   148/199     4.87G      1.38     0.699         0      2.08        46       512      0.87      0.95     0.947     0.908      2.36      1.15         0
   149/199     4.87G      1.39     0.706         0       2.1        35       512     0.872     0.951     0.945      0.91      2.36      1.15         0
   150/199     4.87G      1.38     0.719         0       2.1        32       512     0.874     0.949     0.945      0.91      2.35      1.15         0
   151/199     4.87G      1.39     0.702         0      2.09         5       512     0.871     0.951     0.948     0.909      2.36      1.15         0
   152/199     4.87G      1.38     0.702         0      2.08        44       512     0.873     0.949     0.948      0.91      2.36      1.16         0
   153/199     4.87G      1.38      0.69         0      2.07        30       512      0.87     0.948     0.948     0.907      2.37      1.16         0
   154/199     4.87G      1.36     0.689         0      2.05        19       512     0.872     0.951     0.949      0.91      2.36      1.16         0
   155/199     4.87G      1.37     0.698         0      2.06        26       512     0.873      0.95     0.947      0.91      2.36      1.16         0
   156/199     4.87G      1.36      0.72         0      2.08        51       512     0.877     0.949     0.949     0.912      2.36      1.16         0
   157/199     4.87G      1.38      0.72         0       2.1        32       512     0.875     0.953     0.944     0.912      2.36      1.16         0
   158/199     4.87G      1.35     0.674         0      2.02         7       512     0.878      0.95     0.947     0.913      2.36      1.16         0
   159/199     4.87G      1.37     0.692         0      2.06        14       512     0.877     0.953     0.948     0.913      2.37      1.15         0
   160/199     4.87G      1.34     0.699         0      2.04        48       512     0.877     0.948     0.942     0.911      2.37      1.16         0
   161/199     4.87G      1.37     0.718         0      2.09        22       512     0.876     0.951     0.947     0.912      2.37      1.16         0
   162/199     4.87G      1.34     0.695         0      2.04        13       512     0.875     0.946     0.946     0.909      2.38      1.16         0
   163/199     4.87G      1.34     0.693         0      2.04        38       512     0.869     0.948     0.945     0.907      2.37      1.17         0
   164/199     4.87G      1.35     0.701         0      2.05        33       512     0.872     0.946     0.944     0.908      2.37      1.17         0
   165/199     4.87G      1.35      0.69         0      2.04        45       512     0.869      0.95     0.946     0.908      2.38      1.16         0
   166/199     4.87G      1.33     0.696         0      2.03        31       512     0.875     0.945     0.942     0.909      2.38      1.16         0
   167/199     4.87G      1.33     0.687         0      2.02        52       512      0.87     0.951     0.945     0.909      2.37      1.16         0
   168/199     4.87G      1.34     0.667         0      2.01        22       512     0.877      0.95     0.944     0.912      2.37      1.17         0
   169/199     4.87G      1.33     0.682         0      2.01        42       512     0.872     0.952     0.946      0.91      2.36      1.17         0
   170/199     4.87G      1.34     0.721         0      2.06        27       512     0.873     0.953     0.948     0.912      2.37      1.17         0
   171/199     4.87G      1.32     0.699         0      2.02        33       512     0.875     0.951     0.945     0.912      2.37      1.17         0
   172/199     4.87G      1.32     0.672         0      1.99        23       512      0.87     0.951     0.947     0.908      2.37      1.17         0
   173/199     4.87G      1.33       0.7         0      2.03        42       512     0.872      0.95     0.942      0.91      2.37      1.17         0
   174/199     4.87G      1.33     0.673         0         2        17       512     0.869     0.949     0.941     0.907      2.37      1.17         0
   175/199     4.87G      1.32     0.684         0         2        35       512     0.872      0.95     0.942     0.909      2.37      1.17         0
   176/199     4.87G      1.33      0.71         0      2.04         9       512     0.871     0.951     0.942      0.91      2.37      1.17         0
   177/199     4.87G      1.31     0.675         0      1.99        26       512     0.872     0.953     0.945     0.911      2.37      1.17         0
   178/199     4.87G      1.31     0.664         0      1.97        28       512      0.88     0.947     0.948     0.912      2.37      1.17         0
   179/199     4.87G      1.31     0.681         0      1.99        26       512     0.877     0.952     0.949     0.913      2.37      1.17         0
   180/199     4.87G       1.3     0.668         0      1.97        27       512     0.875      0.95     0.946     0.911      2.37      1.17         0
   181/199     4.87G       1.3     0.695         0         2        51       512     0.878     0.953     0.949     0.914      2.37      1.17         0
   182/199     4.87G      1.32     0.662         0      1.98        13       512     0.878     0.951     0.947     0.913      2.37      1.18         0
   183/199     4.87G       1.3     0.648         0      1.95        14       512     0.876      0.95     0.947     0.911      2.38      1.18         0
   184/199     4.87G       1.3     0.675         0      1.97        50       512     0.877      0.95     0.947     0.912      2.38      1.18         0
   185/199     4.87G       1.3     0.669         0      1.97        20       512     0.879      0.95     0.947     0.913      2.38      1.18         0
   186/199     4.87G       1.3     0.671         0      1.97        22       512     0.879     0.949     0.947     0.912      2.37      1.18         0
   187/199     4.87G       1.3     0.691         0      1.99        41       512      0.88      0.95     0.945     0.913      2.37      1.18         0
   188/199     4.87G       1.3     0.683         0      1.99        38       512     0.878     0.949     0.944     0.912      2.38      1.18         0
   189/199     4.87G      1.29     0.688         0      1.98        33       512     0.879      0.95     0.945     0.913      2.38      1.18         0
   190/199     4.87G      1.31     0.659         0      1.96        33       512     0.879      0.95     0.943     0.913      2.37      1.18         0
   191/199     4.87G       1.3     0.659         0      1.96        25       512     0.882      0.95     0.949     0.915      2.37      1.18         0
   192/199     4.87G      1.29     0.659         0      1.95        28       512     0.878     0.949     0.947     0.912      2.38      1.18         0
   193/199     4.87G       1.3     0.671         0      1.97        26       512     0.877     0.949     0.947     0.912      2.37      1.18         0
   194/199     4.87G      1.29      0.68         0      1.98        20       512      0.88     0.948     0.942     0.913      2.37      1.19         0
   195/199     4.87G      1.31     0.682         0      1.99        57       512     0.881     0.948     0.947     0.913      2.37      1.18         0
   196/199     4.87G      1.29     0.668         0      1.96        48       512     0.882      0.95     0.947     0.915      2.37      1.19         0
   197/199     4.87G      1.29     0.679         0      1.97        32       512     0.883      0.95     0.948     0.915      2.37      1.18         0
   198/199     4.87G      1.29     0.674         0      1.96        20       512     0.881     0.948     0.947     0.914      2.37      1.19         0
   199/199     4.87G      1.28     0.667         0      1.95        19       512     0.878      0.95     0.947     0.913      2.37      1.19         0
