# Supplementary material for: Grape Leaf Black Rot Detection Based on Super-Resolution Image Enhancement and Deep Learning
Source: Front Plant Sci. 2021 Jun 29;12:695749. doi: 10.3389/fpls.2021.695749 (PMC8277438; doi:10.3389/fpls.2021.695749)
Supplement: Supplementary file 5 [file Data_Sheet_5.ZIP › code/result/200-bl/run-.-tag-metrics_F1.csv]

Wall time	Step	Value
1604325341.4964511	0	0.23745791614055634
1604325565.2521007	1	0.4092271029949188
1604325749.6348543	2	0.6275822520256042
1604325906.116004	3	0.716916024684906
1604326044.4779553	4	0.8277565240859985
1604326181.5127325	5	0.8424455523490906
1604326311.2973201	6	0.8534286618232727
1604326444.8492188	7	0.8631585240364075
1604326578.0992706	8	0.8674540519714355
1604326710.8003693	9	0.8628190755844116
1604326842.6006825	10	0.863476574420929
1604326970.105295	11	0.8681216239929199
1604327101.2401018	12	0.8842977285385132
1604327231.9356732	13	0.8832363486289978
1604327358.5237663	14	0.8868807554244995
1604327485.0309365	15	0.8833616375923157
1604327610.2883015	16	0.8933049440383911
1604327740.0959103	17	0.8916985392570496
1604327864.8787608	18	0.8944756388664246
1604327994.491974	19	0.8866608142852783
1604328119.0544636	20	0.8939899802207947
1604328242.840053	21	0.8921770453453064
1604328366.8254495	22	0.8932074904441833
1604328490.9289443	23	0.8958609700202942
1604328615.423113	24	0.8956126570701599
1604328738.9041252	25	0.9005524516105652
1604328866.706348	26	0.9007532000541687
1604328990.5335588	27	0.9023366570472717
1604329114.3342283	28	0.8969606161117554
1604329238.262334	29	0.9043580889701843
1604329366.0628717	30	0.9033236503601074
1604329489.6498024	31	0.9049667716026306
1604329613.1148489	32	0.9053386449813843
1604329736.5184276	33	0.8997852802276611
1604329859.8777902	34	0.9027969241142273
1604329983.8517277	35	0.9032589793205261
1604330107.6400375	36	0.906998336315155
1604330231.0279605	37	0.907753586769104
1604330358.6326492	38	0.903335690498352
1604330482.0258968	39	0.9131349921226501
1604330605.2501745	40	0.9077152013778687
1604330728.6091187	41	0.9068823456764221
1604330851.726058	42	0.9123855829238892
1604330974.9152663	43	0.9081272482872009
1604331097.6334014	44	0.9074723720550537
1604331221.4204977	45	0.9077901840209961
1604331345.0092883	46	0.9112648367881775
1604331469.117313	47	0.9122922420501709
1604331592.2935643	48	0.9105684757232666
1604331715.6105933	49	0.9103367328643799
1604331838.7006788	50	0.903907060623169
1604331962.087509	51	0.9091628789901733
1604332085.0467415	52	0.9118161201477051
1604332208.0940714	53	0.9087749719619751
1604332331.8262925	54	0.9083460569381714
1604332455.3121233	55	0.9096108675003052
1604332578.2853158	56	0.9083197712898254
1604332701.0209482	57	0.907203197479248
1604332823.60981	58	0.9091493487358093
1604332946.838538	59	0.9092811942100525
1604333070.5211358	60	0.9079011678695679
1604333193.7118452	61	0.9105465412139893
1604333317.2716846	62	0.9060884118080139
1604333440.7031734	63	0.91121906042099
1604333563.6687338	64	0.9085522890090942
1604333686.056398	65	0.9151067733764648
1604333808.8836474	66	0.9157551527023315
1604333931.847414	67	0.9075183868408203
1604334054.8589585	68	0.9093460440635681
1604334177.7221878	69	0.9103527069091797
1604334300.804748	70	0.9084730744361877
1604334423.5004072	71	0.9139098525047302
1604334546.0297666	72	0.9097466468811035
1604334669.6172616	73	0.9120427370071411
1604334792.4094114	74	0.9075762033462524
1604334914.514698	75	0.909443199634552
1604335037.854879	76	0.9109495878219604
1604335160.2286146	77	0.9122044444084167
1604335283.0155375	78	0.9133001565933228
1604335405.5098953	79	0.9109904766082764
1604335528.0322566	80	0.9150165915489197
1604335651.0012507	81	0.9101464748382568
1604335773.5141175	82	0.9095308184623718
1604335895.8927202	83	0.9096841216087341
1604336018.6049633	84	0.9129328727722168
1604336141.6906037	85	0.9083263874053955
1604336264.2784116	86	0.9130002856254578
1604336386.6555302	87	0.9098691344261169
1604336509.2949317	88	0.9089531302452087
1604336632.00762	89	0.9090061783790588
1604336754.4024937	90	0.9102386236190796
1604336877.2576993	91	0.9127445220947266
1604337000.4220529	92	0.9105298519134521
1604337122.9087062	93	0.9106786847114563
1604337244.2921488	94	0.9121445417404175
1604337366.8900776	95	0.913262665271759
1604337489.106588	96	0.9127386212348938
1604337612.0861194	97	0.9054336547851562
1604337734.0459	98	0.9110324382781982
1604337855.8365579	99	0.9105721116065979
1604337978.4635077	100	0.9138252139091492
1604338100.8039916	101	0.9104464650154114
1604338223.1294978	102	0.9099708199501038
1604338345.604455	103	0.9085140824317932
1604338468.1196654	104	0.9121525883674622
1604338590.8097465	105	0.9132299423217773
1604338713.8125114	106	0.915405809879303
1604338836.1337776	107	0.909855306148529
1604338959.1258614	108	0.9166593551635742
1604339081.48675	109	0.9112193584442139
1604339204.1170914	110	0.9079151749610901
1604339326.4101253	111	0.9113429188728333
1604339448.6523538	112	0.9110451936721802
1604339570.8892703	113	0.9099604487419128
1604339693.2087116	114	0.909848153591156
1604339815.0678315	115	0.9082103967666626
1604339937.434053	116	0.9073461890220642
1604340060.331151	117	0.9104001522064209
1604340182.1326883	118	0.9108471870422363
1604340303.6164567	119	0.9096898436546326
1604340425.0922298	120	0.9111443758010864
1604340547.0836556	121	0.9134541749954224
1604340668.9177842	122	0.9089649319648743
1604340790.2844725	123	0.9124330878257751
1604340912.2699847	124	0.9093809127807617
1604341034.2560441	125	0.9082254767417908
1604341155.8287325	126	0.9110018610954285
1604341277.6684785	127	0.909797728061676
1604341400.1094074	128	0.9056671261787415
1604341522.6276786	129	0.9082728624343872
1604341644.2279327	130	0.9096090197563171
1604341766.5211406	131	0.9130664467811584
1604341888.4946573	132	0.9118728637695312
1604342010.2174716	133	0.9102454781532288
1604342131.6548257	134	0.9128246903419495
1604342253.0307343	135	0.9078706502914429
1604342374.679762	136	0.9107764363288879
1604342496.2917814	137	0.9086206555366516
1604342618.0420475	138	0.9099151492118835
1604342740.2519932	139	0.9098984599113464
1604342862.207356	140	0.9084962010383606
1604342983.941712	141	0.9099043607711792
1604343105.8817503	142	0.9130097031593323
1604343228.1212661	143	0.9114974737167358
1604343350.3111408	144	0.9130481481552124
1604343472.2884994	145	0.9099576473236084
1604343595.2142062	146	0.9108086824417114
1604343717.0823917	147	0.9103354215621948
1604343839.006735	148	0.9083762168884277
1604343961.7158055	149	0.9098672866821289
1604344083.8510063	150	0.9102540612220764
1604344205.119737	151	0.9088674783706665
1604344327.0834355	152	0.9096068739891052
1604344448.5052104	153	0.9068635106086731
1604344571.0307	154	0.9097511768341064
1604344693.4781663	155	0.909821093082428
1604344815.2431736	156	0.9116461873054504
1604344937.4527755	157	0.912427544593811
1604345058.632676	158	0.912578284740448
1604345180.4002914	159	0.9133558869361877
1604345302.1000106	160	0.9111476540565491
1604345424.1155653	161	0.9117826819419861
1604345545.7154133	162	0.9094920754432678
1604345668.2116754	163	0.906925618648529
1604345790.0239413	164	0.9077158570289612
1604345911.2955918	165	0.907835841178894
1604346033.3873975	166	0.9090593457221985
1604346155.323669	167	0.9085947871208191
1604346277.2167456	168	0.9120699763298035
1604346398.518662	169	0.9102789163589478
1604346519.7993746	170	0.9115224480628967
1604346641.1314323	171	0.9116109013557434
1604346762.67294	172	0.9084244966506958
1604346884.4026651	173	0.9095990061759949
1604347007.1529343	174	0.9068884253501892
1604347128.8540516	175	0.9093051552772522
1604347250.6445637	176	0.909528374671936
1604347372.3015661	177	0.9106641411781311
1604347494.3226242	178	0.9121145009994507
1604347615.9110458	179	0.9130909442901611
1604347737.5072823	180	0.910675585269928
1604347859.0512712	181	0.9135720729827881
1604347981.2542832	182	0.9130134582519531
1604348102.4740467	183	0.911253035068512
1604348224.062941	184	0.9123401045799255
1604348345.3322253	185	0.9131557941436768
1604348466.8602931	186	0.9122277498245239
1604348587.824267	187	0.9132891893386841
1604348709.3099985	188	0.9117434620857239
1604348830.721784	189	0.9133644104003906
1604348951.995907	190	0.9130327701568604
1604349073.2456832	191	0.9146683812141418
1604349194.5061247	192	0.9124330282211304
1604349315.7252402	193	0.9117751121520996
1604349437.0360494	194	0.9128116965293884
1604349558.4956536	195	0.9132147431373596
1604349679.8287501	196	0.9148819446563721
1604349801.0710363	197	0.9152867197990417
1604349922.2226884	198	0.9135677218437195
1604350043.683015	199	0.9127414226531982
