# Supplementary material for: Grape Leaf Black Rot Detection Based on Super-Resolution Image Enhancement and Deep Learning
Source: Front Plant Sci. 2021 Jun 29;12:695749. doi: 10.3389/fpls.2021.695749 (PMC8277438; doi:10.3389/fpls.2021.695749)
Supplement: Supplementary file 5 [file Data_Sheet_5.ZIP › code/result/200-bl/run-.-tag-metrics_mAP_0.5.csv]

	Step	Value
	0	0.119880661									1604325341
	1	0.424657732									1604325565
	2	0.725087941									1604325750
	3	0.8056072									1604325906
	4	0.925853252									1604326044
0.967561305	5	0.918165445									1604326182
	6	0.943944216									1604326311
	7	0.951658368									1604326445
	8	0.953486085									1604326578
	9	0.955983222									1604326711
	10	0.952250659									1604326843
	11	0.960077345									1604326970
	12	0.962349534									1604327101
	13	0.958084762									1604327232
	14	0.961450815									1604327359
	15	0.962077022									1604327485
	16	0.966179729									1604327610
	17	0.964413762									1604327740
	18	0.966845572									1604327865
	19	0.958724618									1604327994
	20	0.963232815									1604328119
	21	0.96399498									1604328243
	22	0.962597251									1604328367
	23	0.963798761									1604328491
	24	0.965383291									1604328615
	25	0.967561305									1604328739
	26	0.964270294									1604328867
	27	0.967275321									1604328991
	28	0.965111434									1604329114
	29	0.968579113									1604329238
	30	0.965786576									1604329366
	31	0.965808332									1604329490
	32	0.965993106									1604329613
	33	0.961098015									1604329737
	34	0.964633346									1604329860
	35	0.963805437									1604329984
	36	0.965495288									1604330108
	37	0.969237506									1604330231
	38	0.966236353									1604330359
	39	0.966946423									1604330482
	40	0.963361859									1604330605
	41	0.966286361									1604330729
	42	0.966273904									1604330852
	43	0.966221809									1604330975
	44	0.966109812									1604331098
	45	0.965346336									1604331221
	46	0.962893009									1604331345
	47	0.967410684									1604331469
	48	0.967753708									1604331592
	49	0.967108607									1604331716
	50	0.964701176									1604331839
	51	0.965332985									1604331962
	52	0.966264427									1604332085
	53	0.963291585									1604332208
	54	0.964498878									1604332332
	55	0.965150058									1604332455
	56	0.962459564									1604332578
	57	0.961388946									1604332701
	58	0.964785576									1604332824
	59	0.963350177									1604332947
	60	0.963147938									1604333071
	61	0.963665366									1604333194
	62	0.962810099									1604333317
	63	0.958112001									1604333441
	64	0.961884081									1604333564
	65	0.962789834									1604333686
	66	0.965174973									1604333809
	67	0.965173364									1604333932
	68	0.956434846									1604334055
	69	0.963402033									1604334178
	70	0.963816762									1604334301
	71	0.959715247									1604334424
	72	0.965694249									1604334546
	73	0.961387873									1604334670
	74	0.959080815									1604334792
	75	0.962659776									1604334915
	76	0.96344775									1604335038
	77	0.963094115									1604335160
	78	0.958265245									1604335283
	79	0.955519855									1604335406
	80	0.954201937									1604335528
	81	0.959667087									1604335651
	82	0.952986777									1604335774
	83	0.955899									1604335896
	84	0.965131462									1604336019
	85	0.960393727									1604336142
	86	0.960105002									1604336264
	87	0.952672124									1604336387
	88	0.953648746									1604336509
	89	0.954605639									1604336632
	90	0.960697174									1604336754
	91	0.956831098									1604336877
	92	0.95647341									1604337000
	93	0.958668649									1604337123
	94	0.956742823									1604337244
	95	0.959290385									1604337367
	96	0.954776168									1604337489
	97	0.953059137									1604337612
	98	0.955334246									1604337734
	99	0.954946876									1604337856
	100	0.956526637									1604337978
	101	0.956222117									1604338101
	102	0.953557611									1604338223
	103	0.954845309									1604338346
	104	0.95584017									1604338468
	105	0.951525569									1604338591
	106	0.958250701									1604338714
	107	0.95638299									1604338836
	108	0.957369089									1604338959
	109	0.956746638									1604339081
	110	0.953295171									1604339204
	111	0.956084371									1604339326
	112	0.955681503									1604339449
	113	0.953712642									1604339571
	114	0.956328869									1604339693
	115	0.952949822									1604339815
	116	0.951449096									1604339937
	117	0.954896629									1604340060
	118	0.952905178									1604340182
	119	0.953629494									1604340304
	120	0.954220295									1604340425
	121	0.955057323									1604340547
	122	0.95164454									1604340669
	123	0.955186009									1604340790
	124	0.952261031									1604340912
	125	0.952445209									1604341034
	126	0.953819513									1604341156
	127	0.952949166									1604341278
	128	0.949103773									1604341400
	129	0.951072752									1604341523
	130	0.953569949									1604341644
	131	0.953228474									1604341767
	132	0.953325152									1604341888
	133	0.950356841									1604342010
	134	0.951984406									1604342132
	135	0.950499356									1604342253
	136	0.946472526									1604342375
	137	0.950312853									1604342496
	138	0.951389194									1604342618
	139	0.95080471									1604342740
	140	0.950432718									1604342862
	141	0.950365424									1604342984
	142	0.952696681									1604343106
	143	0.952977657									1604343228
	144	0.950523019									1604343350
	145	0.950116873									1604343472
	146	0.941679657									1604343595
	147	0.946926296									1604343717
	148	0.947368443									1604343839
	149	0.944750011									1604343962
	150	0.945225239									1604344084
	151	0.948191822									1604344205
	152	0.948307574									1604344327
	153	0.947621286									1604344449
	154	0.948728204									1604344571
	155	0.947360337									1604344693
	156	0.94918412									1604344815
	157	0.944022238									1604344937
	158	0.946892262									1604345059
	159	0.94841969									1604345180
	160	0.942028284									1604345302
	161	0.947101355									1604345424
	162	0.94576025									1604345546
	163	0.945486188									1604345668
	164	0.943502545									1604345790
	165	0.946338773									1604345911
	166	0.941659808									1604346033
	167	0.944599986									1604346155
	168	0.943521917									1604346277
	169	0.946283281									1604346399
	170	0.948259771									1604346520
	171	0.945258975									1604346641
	172	0.946583271									1604346763
	173	0.941716135									1604346884
	174	0.940948904									1604347007
	175	0.94163096									1604347129
	176	0.941886306									1604347251
	177	0.945389926									1604347372
	178	0.948001206									1604347494
	179	0.948803723									1604347616
	180	0.946424723									1604347738
	181	0.949020445									1604347859
	182	0.947006702									1604347981
	183	0.94684881									1604348102
	184	0.946819663									1604348224
	185	0.946589231									1604348345
	186	0.946944654									1604348467
	187	0.945369303									1604348588
	188	0.943954706									1604348709
	189	0.945151091									1604348831
	190	0.943087697									1604348952
	191	0.948956013									1604349073
	192	0.946990013									1604349195
	193	0.946864069									1604349316
	194	0.941813231									1604349437
	195	0.947073936									1604349558
	196	0.947380483									1604349680
	197	0.947568417									1604349801
	198	0.946658909									1604349922
	199	0.947222292									1604350044
		0.969237506
