# Supplementary material for: Grape Leaf Black Rot Detection Based on Super-Resolution Image Enhancement and Deep Learning
Source: Front Plant Sci. 2021 Jun 29;12:695749. doi: 10.3389/fpls.2021.695749 (PMC8277438; doi:10.3389/fpls.2021.695749)
Supplement: Supplementary file 5 [file Data_Sheet_5.ZIP › code/result/200-bl/run-.-tag-metrics_precision.csv]

step	Value
0	0.220221922
1	0.288910687
2	0.499207944
3	0.618796766
4	0.744082332
5	0.764089882
6	0.773745596
7	0.784271121
8	0.790269732
9	0.782244086
10	0.780780792
11	0.787309229
12	0.818682432
13	0.814881921
14	0.821107984
15	0.811716855
16	0.830143511
17	0.829814792
18	0.833810925
19	0.823147297
20	0.834206343
21	0.831466436
22	0.832844794
23	0.838727355
24	0.834549665
25	0.843589842
26	0.844787419
27	0.84503603
28	0.837308168
29	0.849565923
30	0.845085859
31	0.84838897
32	0.851599395
33	0.846969783
34	0.848817408
35	0.85222441
36	0.856276035
37	0.851597369
38	0.844270766
39	0.865501523
40	0.857118309
41	0.854767382
42	0.864597976
43	0.856547654
44	0.85668546
45	0.857252121
46	0.864357054
47	0.868451059
48	0.860901654
49	0.864913821
50	0.851644039
51	0.8597036
52	0.86669004
53	0.85601902
54	0.861378193
55	0.860505044
56	0.861279607
57	0.858392656
58	0.859370053
59	0.859767377
60	0.857608378
61	0.864845216
62	0.855089784
63	0.869220674
64	0.859928966
65	0.87448138
66	0.875207007
67	0.856767476
68	0.865818262
69	0.863604486
70	0.859570742
71	0.872297883
72	0.859433591
73	0.869748294
74	0.859060764
75	0.862856627
76	0.865572751
77	0.867889285
78	0.871643186
79	0.866094828
80	0.877549708
81	0.86772424
82	0.869800329
83	0.866884053
84	0.866470575
85	0.861735702
86	0.871097088
87	0.867220163
88	0.865557492
89	0.866559446
90	0.864428043
91	0.871087015
92	0.868640065
93	0.866429567
94	0.867733002
95	0.873406827
96	0.87615335
97	0.860089123
98	0.870281994
99	0.868498325
100	0.874436438
101	0.869638085
102	0.869227827
103	0.86386162
104	0.873618305
105	0.876591563
106	0.878265977
107	0.863153815
108	0.879175365
109	0.868313015
110	0.863130689
111	0.869446099
112	0.871190548
113	0.869208932
114	0.867636085
115	0.866931498
116	0.869055688
117	0.871391892
118	0.874536455
119	0.871903837
120	0.871074736
121	0.876071811
122	0.868765891
123	0.874195337
124	0.869526207
125	0.867727458
126	0.872958243
127	0.869369864
128	0.864122629
129	0.867502391
130	0.870404005
131	0.876757681
132	0.874559283
133	0.871108472
134	0.876311958
135	0.866884172
136	0.874872983
137	0.869516194
138	0.870964706
139	0.871396303
140	0.866086304
141	0.869564652
142	0.876185894
143	0.873404682
144	0.875373363
145	0.87196821
146	0.873532474
147	0.874528825
148	0.869992077
149	0.872266412
150	0.874378681
151	0.870558262
152	0.873185098
153	0.869533241
154	0.871917665
155	0.873098433
156	0.876951337
157	0.875236869
158	0.877733707
159	0.876615047
160	0.877444923
161	0.875793993
162	0.875321865
163	0.869344115
164	0.872037351
165	0.869463503
166	0.875465631
167	0.87011081
168	0.876793742
169	0.872094512
170	0.873450518
171	0.875448704
172	0.869618297
173	0.872238159
174	0.868651032
175	0.872205079
176	0.871180236
177	0.872338235
178	0.879912972
179	0.877271295
180	0.874688089
181	0.877690613
182	0.878116906
183	0.875753999
184	0.877181053
185	0.87927562
186	0.878501296
187	0.879523039
188	0.877603471								A
189	0.879189372								1604325341
190	0.878575087								1604325565
191	0.882084727								1604325750
192	0.87840873								1604325906
193	0.877189994								1604326044
194	0.880061388								1604326182
195	0.880809903								1604326311
196	0.882482111								1604326445
197	0.883390903								1604326578
198	0.881466866								1604326711
199	0.878454387								1604326843
									1604326970
									1604327101
									1604327232
									1604327359
									1604327485
									1604327610
									1604327740
									1604327865
									1604327994
									1604328119
									1604328243
									1604328367
									1604328491
									1604328615
									1604328739
									1604328867
									1604328991
									1604329114
									1604329238
									1604329366
									1604329490
									1604329613
									1604329737
									1604329860
									1604329984
									1604330108
									1604330231
									1604330359
									1604330482
									1604330605
									1604330729
									1604330852
									1604330975
									1604331098
									1604331221
									1604331345
									1604331469
									1604331592
									1604331716
									1604331839
									1604331962
									1604332085
									1604332208
									1604332332
									1604332455
									1604332578
									1604332701
									1604332824
									1604332947
									1604333071
									1604333194
									1604333317
									1604333441
									1604333564
									1604333686
									1604333809
									1604333932
									1604334055
									1604334178
									1604334301
									1604334424
									1604334546
									1604334670
									1604334792
									1604334915
									1604335038
									1604335160
									1604335283
									1604335406
									1604335528
									1604335651
									1604335774
									1604335896
									1604336019
									1604336142
									1604336264
									1604336387
									1604336509
									1604336632
									1604336754
									1604336877
									1604337000
									1604337123
									1604337244
									1604337367
									1604337489
									1604337612
									1604337734
									1604337856
									1604337978
									1604338101
									1604338223
									1604338346
									1604338468
									1604338591
									1604338714
									1604338836
									1604338959
									1604339081
									1604339204
									1604339326
									1604339449
									1604339571
									1604339693
									1604339815
									1604339937
									1604340060
									1604340182
									1604340304
									1604340425
									1604340547
									1604340669
									1604340790
									1604340912
									1604341034
									1604341156
									1604341278
									1604341400
									1604341523
									1604341644
									1604341767
									1604341888
									1604342010
									1604342132
									1604342253
									1604342375
									1604342496
									1604342618
									1604342740
									1604342862
									1604342984
									1604343106
									1604343228
									1604343350
									1604343472
									1604343595
									1604343717
									1604343839
									1604343962
									1604344084
									1604344205
									1604344327
									1604344449
									1604344571
									1604344693
									1604344815
									1604344937
									1604345059
									1604345180
									1604345302
									1604345424
									1604345546
									1604345668
									1604345790
									1604345911
									1604346033
									1604346155
									1604346277
									1604346399
									1604346520
									1604346641
									1604346763
									1604346884
									1604347007
									1604347129
									1604347251
									1604347372
									1604347494
									1604347616
									1604347738
									1604347859
									1604347981
									1604348102
									1604348224
									1604348345
									1604348467
									1604348588
									1604348709
									1604348831
									1604348952
									1604349073
									1604349195
									1604349316
									1604349437
									1604349558
									1604349680
									1604349801
									1604349922
									1604350044
