# Supplementary material for: Grape Leaf Black Rot Detection Based on Super-Resolution Image Enhancement and Deep Learning
Source: Front Plant Sci. 2021 Jun 29;12:695749. doi: 10.3389/fpls.2021.695749 (PMC8277438; doi:10.3389/fpls.2021.695749)
Supplement: Supplementary file 5 [file Data_Sheet_5.ZIP › code/result/200-bl/run-.-tag-metrics_recall.csv]

Wall time	Step	Value
1604325341	0	0.25762099
1604325565	1	0.701270044
1604325750	2	0.844837129
1604325906	3	0.852015436
1604326044	4	0.932633877
1604326182	5	0.938707888
1604326311	6	0.951408088
1604326445	7	0.95969075
1604326578	8	0.961347342
1604326711	9	0.961899519
1604326843	10	0.965764761
1604326970	11	0.967421293
1604327101	12	0.961347342
1604327232	13	0.964108229
1604327359	14	0.964108229
1604327485	15	0.968878031
1604327610	16	0.966869116
1604327740	17	0.963556051
1604327865	18	0.964660406
1604327994	19	0.960795164
1604328119	20	0.963003874
1604328243	21	0.962451696
1604328367	22	0.963003874
1604328491	23	0.961347342
1604328615	24	0.966316938
1604328739	25	0.965764761
1604328867	26	0.964660406
1604328991	27	0.967973471
1604329114	28	0.965764761
1604329238	29	0.966705143
1604329366	30	0.97018224
1604329490	31	0.969630063
1604329613	32	0.966316938
1604329737	33	0.959625781
1604329860	34	0.964108229		0.971286595
1604329984	35	0.960795164
1604330108	36	0.964108229
1604330231	37
1604330359	38	0.971286595
1604330482	39	0.966316938
1604330605	40	0.964660406
1604330729	41	0.965764761
1604330852	42	0.965764761
1604330975	43	0.966316938
1604331098	44	0.964660406
1604331221	45	0.964660406
1604331345	46	0.963556051
1604331469	47	0.960795164
1604331592	48	0.966316938
1604331716	49	0.960795164
1604331839	50	0.963003874
1604331962	51	0.964660406
1604332085	52	0.961899519
1604332208	53	0.968460619
1604332332	54	0.960731268
1604332455	55	0.964660406
1604332578	56	0.960795164
1604332701	57	0.961899519
1604332824	58	0.96505028
1604332947	59	0.964846551
1604333071	60	0.964460015
1604333194	61	0.961347342
1604333317	62	0.963556051
1604333441	63	0.95748204
1604333564	64	0.963003874
1604333686	65	0.95969075
1604333809	66	0.960242987
1604333932	67	0.964660406
1604334055	68	0.95748204
1604334178	69	0.962451696
1604334301	70	0.963275373
1604334424	71	0.95969075
1604334546	72	0.966316938
1604334670	73	0.958660841
1604334792	74	0.961899519
1604334915	75	0.961347342
1604335038	76	0.961347342
1604335160	77	0.961288631
1604335283	78	0.959138572
1604335406	79	0.960795164
1604335528	80	0.955825508
1604335651	81	0.956929862
1604335774	82	0.95306462
1604335896	83	0.956929862
1604336019	84	0.964660406
1604336142	85	0.960242987
1604336264	86	0.959138572
1604336387	87	0.956929862
1604336509	88	0.956929862
1604336632	89	0.955825508
1604336754	90	0.961176395
1604336877	91	0.958586395
1604337000	92	0.956664622
1604337123	93	0.95969075
1604337244	94	0.961347342
1604337367	95	0.956929862
1604337489	96	0.952512443
1604337612	97	0.955825508
1604337734	98	0.955786586
1604337856	99	0.956929862
1604337978	100	0.956929862
1604338101	101	0.95527333
1604338223	102	0.954721153
1604338346	103	0.958034217
1604338468	104	0.954243124
1604338591	105	0.95306462
1604338714	106	0.955825508
1604338836	107	0.961899519
1604338959	108	0.95748204
1604339081	109	0.958586395
1604339204	110	0.957601368
1604339326	111	0.95748204
1604339449	112	0.954721153
1604339571	113	0.954721153
1604339693	114	0.956377685
1604339815	115	0.953616798
1604339937	116	0.949166417
1604340060	117	0.95306462
1604340182	118	0.950303674
1604340304	119	0.950899363
1604340425	120	0.955078244
1604340547	121	0.954168975
1604340669	122	0.95306462
1604340790	123	0.954168975
1604340912	124	0.95306462
1604341034	125	0.952688694
1604341156	126	0.952512443
1604341278	127	0.954168975
1604341400	128	0.951408088
1604341523	129	0.95306462
1604341644	130	0.952512443
1604341767	131	0.952512443
1604341888	132	0.952512443
1604342010	133	0.95306462
1604342132	134	0.952512443
1604342253	135	0.952925205
1604342375	136	0.949752867
1604342496	137	0.951408088
1604342618	138	0.952512443
1604342740	139	0.951960266
1604342862	140	0.95527333
1604342984	141	0.954168975
1604343106	142	0.95306462
1604343228	143	0.95306462
1604343350	144	0.954111695
1604343472	145	0.951408088
1604343595	146	0.951408088
1604343717	147	0.949199319
1604343839	148	0.950303674
1604343962	149	0.950855851
1604344084	150	0.949199319
1604344205	151	0.950703502
1604344327	152	0.949199319
1604344449	153	0.947542787
1604344571	154	0.951016963
1604344693	155	0.949768543
1604344815	156	0.949199319
1604344937	157	0.952919126
1604345059	158	0.950303674
1604345180	159	0.953311145
1604345302	160	0.947542787
1604345424	161	0.950855851
1604345546	162	0.946438432
1604345668	163	0.947903216
1604345790	164	0.946438432
1604345911	165	0.949751496
1604346033	166	0.945334077
1604346155	167	0.9506405
1604346277	168	0.950303674
1604346399	169	0.951960266
1604346520	170	0.95306462
1604346641	171	0.950889349
1604346763	172	0.950855851
1604346884	173	0.950303674
1604347007	174	0.948647141
1604347129	175	0.949701548
1604347251	176	0.951408088
1604347372	177	0.952512443
1604347494	178	0.946762443
1604347616	179	0.951960266
1604347738	180	0.949751496
1604347859	181	0.952512443
1604347981	182	0.950798333
1604348102	183	0.949751496
1604348224	184	0.95043534
1604348345	185	0.949751496
1604348467	186	0.948647141
1604348588	187	0.949751496
1604348709	188	0.948647141
1604348831	189	0.950303674
1604348952	190	0.950303674
1604349073	191	0.949751496
1604349195	192	0.949199319
1604349316	193	0.949199319
1604349437	194	0.948093772
1604349558	195	0.948094964
1604349680	196	0.949751496
1604349801	197	0.949572027
1604349922	198	0.948094964
1604350044	199	0.949813724
