# Supplementary material for: Grape Leaf Black Rot Detection Based on Super-Resolution Image Enhancement and Deep Learning
Source: Front Plant Sci. 2021 Jun 29;12:695749. doi: 10.3389/fpls.2021.695749 (PMC8277438; doi:10.3389/fpls.2021.695749)
Supplement: Supplementary file 5 [file Data_Sheet_5.ZIP › code/result/200-edsr/results.txt]

     0/199     3.85G      5.82      4.43         0      10.3        71       512     0.442    0.0856     0.114     0.143      5.36      3.46         0
     1/199     5.95G      5.02      2.51         0      7.53        41       512     0.216     0.727     0.386     0.333      4.62       1.9         0
     2/199     5.99G       4.4      1.74         0      6.15        39       512     0.456     0.828     0.717     0.588      3.59      1.53         0
     3/199     5.99G      3.85      1.44         0      5.29        36       512     0.779     0.793     0.814     0.786      3.19      1.44         0
     4/199     5.99G      3.27      1.31         0      4.58        30       512      0.75     0.902     0.903     0.819      2.93      1.24         0
     5/199     5.99G         3      1.22         0      4.21        48       512     0.735     0.944     0.924     0.826      2.65      1.17         0
     6/199     5.99G      2.84      1.15         0      3.99        19       512     0.748     0.944     0.928     0.835      2.74      1.13         0
     7/199     5.99G      2.69      1.16         0      3.85        47       512      0.78     0.945     0.933     0.855      2.66      1.11         0
     8/199     5.99G      2.63      1.14         0      3.76        30       512      0.78     0.956     0.945     0.859      2.45      1.09         0
     9/199     5.99G      2.58      1.11         0      3.69        27       512     0.793     0.955     0.944     0.866      2.42      1.08         0
    10/199     5.99G      2.53      1.14         0      3.67        34       512     0.784     0.962      0.95     0.864      2.43      1.06         0
    11/199     5.99G      2.51       1.1         0      3.61        20       512     0.798     0.966     0.956     0.874      2.39      1.06         0
    12/199     5.99G      2.45       1.1         0      3.55        20       512     0.801     0.953     0.944      0.87      2.47      1.06         0
    13/199     5.99G      2.47      1.07         0      3.55        18       512     0.806     0.962     0.954     0.877       2.4      1.05         0
    14/199     5.99G      2.39      1.09         0      3.48        12       512     0.812      0.96     0.951      0.88      2.39      1.04         0
    15/199     5.99G      2.35      1.06         0      3.41        41       512     0.808     0.962     0.955     0.879      2.34      1.04         0
    16/199     5.99G      2.34      1.02         0      3.36        23       512     0.822     0.961     0.957     0.886      2.32      1.04         0
    17/199     5.99G      2.33      1.05         0      3.39        24       512     0.812     0.959     0.952     0.879      2.37      1.03         0
    18/199     5.99G      2.32      1.08         0       3.4        40       512     0.816     0.961     0.951     0.883      2.34      1.03         0
    19/199     5.99G      2.33      1.01         0      3.34        45       512     0.828     0.962     0.956      0.89      2.33      1.04         0
    20/199     5.99G      2.26     0.999         0      3.26        18       512     0.823      0.96     0.955     0.887      2.32      1.02         0
    21/199     5.99G      2.31      1.04         0      3.34        26       512     0.818     0.961     0.954     0.884      2.37      1.03         0
    22/199     5.99G      2.27      1.01         0      3.28        35       512     0.829     0.959     0.954     0.889      2.33      1.02         0
    23/199     5.99G      2.24      1.03         0      3.28        18       512     0.828     0.957     0.952     0.888       2.3      1.02         0
    24/199     5.99G      2.26      1.01         0      3.27        28       512     0.822     0.962     0.951     0.886      2.41      1.01         0
    25/199     5.99G      2.23         1         0      3.23        15       512     0.835     0.963      0.96     0.894      2.31      1.01         0
    26/199     5.99G      2.26      1.01         0      3.27        27       512     0.829     0.964     0.958     0.892      2.33      1.01         0
    27/199     5.99G      2.21      1.04         0      3.26        43       512     0.833     0.962      0.96     0.893      2.28         1         0
    28/199     5.99G      2.22     0.998         0      3.22        21       512     0.835     0.962     0.959     0.894      2.25      1.01         0
    29/199     5.99G      2.22      1.01         0      3.23        29       512     0.843     0.961      0.96     0.898      2.29      1.01         0
    30/199     5.99G      2.19     0.978         0      3.17        20       512     0.842     0.966     0.964       0.9       2.3      1.01         0
    31/199     5.99G      2.19      1.01         0       3.2        14       512     0.828     0.961     0.951     0.889      2.36      1.01         0
    32/199     5.99G      2.15     0.956         0      3.11        38       512     0.835     0.957     0.955     0.892       2.3         1         0
    33/199     5.99G      2.17         1         0      3.17        28       512     0.836     0.959     0.961     0.893       2.3         1         0
    34/199     5.99G      2.17     0.997         0      3.17        24       512     0.835      0.96      0.96     0.893      2.28         1         0
    35/199     5.99G      2.17     0.968         0      3.13        29       512     0.841     0.963      0.96     0.898      2.29      1.01         0
    36/199     5.99G      2.15      0.98         0      3.13        23       512     0.841      0.96     0.964     0.897      2.29      1.01         0
    37/199     5.99G      2.11     0.978         0      3.09        45       512     0.834     0.964     0.961     0.894       2.3         1         0
    38/199     5.99G      2.13     0.975         0      3.11        55       512     0.843     0.966     0.963       0.9      2.29         1         0
    39/199     5.99G      2.09     0.979         0      3.07        32       512     0.847      0.96     0.961       0.9      2.29     0.999         0
    40/199     5.99G       2.1     0.998         0       3.1        17       512     0.841     0.958     0.958     0.896       2.3         1         0
    41/199     5.99G      2.12      0.99         0      3.11        32       512     0.841     0.957     0.958     0.896      2.31      1.01         0
    42/199     5.99G      2.08     0.978         0      3.06        33       512      0.84     0.959     0.953     0.895      2.29     0.998         0
    43/199     5.99G      2.08     0.964         0      3.04        25       512      0.85     0.955     0.955     0.899      2.32      1.01         0
    44/199     5.99G       2.1      0.98         0      3.08        45       512      0.84     0.962      0.96     0.897      2.32      1.01         0
    45/199     5.99G      2.06     0.942         0         3        19       512      0.84     0.961     0.959     0.896      2.34         1         0
    46/199     5.99G      2.05     0.987         0      3.04        40       512     0.845     0.959     0.959     0.898      2.32         1         0
    47/199     5.99G      2.08     0.937         0      3.02        21       512     0.854     0.962     0.961     0.905      2.28         1         0
    48/199     5.99G      2.05     0.947         0         3        11       512     0.847     0.962      0.96     0.901      2.32         1         0
    49/199     5.99G      2.02     0.953         0      2.97        36       512     0.847      0.96      0.96       0.9      2.28     0.995         0
    50/199     5.99G      2.02     0.937         0      2.96        27       512     0.856     0.959      0.96     0.905       2.3      1.01         0
    51/199     5.99G      2.04     0.933         0      2.98        60       512     0.844     0.954     0.953     0.895      2.31      1.02         0
    52/199     5.99G      1.99     0.938         0      2.93        28       512     0.854     0.956     0.957     0.902      2.38     0.999         0
    53/199     5.99G      1.98     0.941         0      2.92        51       512     0.847     0.964     0.963     0.902      2.28         1         0
    54/199     5.99G      1.97     0.943         0      2.91        28       512     0.856     0.957     0.961     0.904       2.3         1         0
    55/199     5.99G      2.01     0.916         0      2.93        20       512     0.846     0.964     0.959     0.901       2.3      1.01         0
    56/199     5.99G      1.96     0.903         0      2.86        17       512     0.857     0.958     0.958     0.905      2.28      1.01         0
    57/199     5.99G      1.98     0.912         0      2.89        63       512     0.855     0.961     0.957     0.905      2.29      1.01         0
    58/199     5.99G      1.95     0.909         0      2.86        22       512     0.848     0.961     0.958     0.901      2.32      1.02         0
    59/199     5.99G      1.95     0.903         0      2.85        29       512     0.856     0.956     0.957     0.903      2.34      1.02         0
    60/199     5.99G      1.98     0.938         0      2.91        20       512     0.847      0.96      0.96       0.9      2.32      1.02         0
    61/199     5.99G      1.94     0.932         0      2.88        32       512     0.844     0.964     0.959       0.9      2.33      1.02         0
    62/199     5.99G      1.95     0.912         0      2.86        17       512     0.848     0.961     0.956     0.901      2.32      1.02         0
    63/199     5.99G      1.92     0.919         0      2.84        55       512     0.857     0.957     0.956     0.905      2.33      1.02         0
    64/199     5.99G      1.94     0.907         0      2.84        54       512     0.853     0.954     0.954       0.9      2.36      1.01         0
    65/199     5.99G      1.93     0.929         0      2.85        38       512     0.858     0.953     0.955     0.903      2.35      1.02         0
    66/199     5.99G      1.93     0.871         0       2.8        33       512     0.859     0.959     0.962     0.906      2.33      1.02         0
    67/199     5.99G       1.9     0.887         0      2.78        28       512     0.851     0.959      0.96     0.902      2.33      1.02         0
    68/199     5.99G      1.88     0.906         0      2.78        17       512     0.855     0.959     0.955     0.904      2.39      1.04         0
    69/199     5.99G      1.89     0.908         0       2.8        12       512      0.85     0.961     0.955     0.902      2.32      1.02         0
    70/199     5.99G      1.88     0.893         0      2.78        42       512     0.849     0.966     0.961     0.904      2.34      1.03         0
    71/199     5.99G      1.88     0.874         0      2.76        47       512     0.853     0.954     0.958     0.901      2.34      1.04         0
    72/199     5.99G      1.85     0.878         0      2.73        50       512     0.852     0.957     0.954     0.902      2.34      1.05         0
    73/199     5.99G      1.85     0.869         0      2.72        37       512     0.857     0.953     0.953     0.902      2.37      1.05         0
    74/199     5.99G      1.86      0.86         0      2.72        23       512     0.851     0.962     0.956     0.903      2.35      1.04         0
    75/199     5.99G      1.83     0.862         0       2.7        29       512     0.851     0.961      0.96     0.903      2.32      1.03         0
    76/199     5.99G      1.84     0.868         0      2.71        64       512     0.861     0.956     0.954     0.906      2.36      1.03         0
    77/199     5.99G      1.84     0.886         0      2.72        43       512     0.856     0.957     0.954     0.904      2.35      1.04         0
    78/199     5.99G      1.85     0.869         0      2.72        18       512     0.851     0.953     0.952     0.899      2.33      1.03         0
    79/199     5.99G       1.8     0.871         0      2.67        32       512     0.858     0.954     0.954     0.903      2.32      1.04         0
    80/199     5.99G       1.8     0.857         0      2.65        26       512     0.856     0.956     0.957     0.903      2.33      1.05         0
    81/199     5.99G       1.8     0.845         0      2.65        33       512      0.86      0.95     0.951     0.903      2.34      1.04         0
    82/199     5.99G      1.78     0.849         0      2.63        26       512     0.854     0.956     0.955     0.903      2.34      1.05         0
    83/199     5.99G      1.78     0.861         0      2.64        35       512     0.852     0.953     0.949       0.9       2.4      1.06         0
    84/199     5.99G      1.77      0.89         0      2.66        22       512     0.851     0.959     0.951     0.901      2.33      1.05         0
    85/199     5.99G       1.8     0.877         0      2.67        57       512     0.862     0.952     0.952     0.905      2.34      1.05         0
    86/199     5.99G      1.75     0.843         0       2.6        20       512     0.859     0.954      0.95     0.904      2.36      1.04         0
    87/199     5.99G      1.72     0.834         0      2.56        33       512     0.853     0.957     0.953     0.902      2.37      1.04         0
    88/199     5.99G      1.71     0.831         0      2.54        52       512     0.853     0.955     0.955     0.901      2.35      1.04         0
    89/199     5.99G      1.73     0.839         0      2.56        23       512     0.852     0.953     0.952       0.9      2.35      1.06         0
    90/199     5.99G      1.71      0.85         0      2.56        31       512     0.858     0.955     0.952     0.904      2.36      1.06         0
    91/199     5.99G      1.75     0.859         0      2.61        17       512     0.857     0.956     0.951     0.904      2.33      1.05         0
    92/199     5.99G      1.72      0.81         0      2.53        25       512     0.856     0.957     0.951     0.904      2.33      1.05         0
    93/199     5.99G      1.69     0.796         0      2.49        14       512     0.854     0.954     0.947     0.901      2.35      1.06         0
    94/199     5.99G      1.71     0.824         0      2.54        49       512     0.858     0.958     0.953     0.906      2.33      1.06         0
    95/199     5.99G       1.7      0.83         0      2.53        26       512     0.861     0.954     0.948     0.905      2.36      1.06         0
    96/199     5.99G      1.71     0.816         0      2.53        20       512     0.857     0.952     0.946     0.902      2.34      1.06         0
    97/199     5.99G      1.68     0.807         0      2.49        26       512     0.848     0.953     0.946     0.898      2.33      1.06         0
    98/199     5.99G      1.67     0.814         0      2.48        43       512     0.856     0.947     0.944     0.899      2.34      1.08         0
    99/199     5.99G      1.67     0.813         0      2.48        12       512     0.847      0.95     0.942     0.896      2.35      1.07         0
   100/199     5.99G      1.66      0.79         0      2.45        21       512     0.855     0.949     0.946       0.9      2.33      1.07         0
   101/199     5.99G      1.65     0.823         0      2.47        39       512     0.858     0.953     0.945     0.903      2.35      1.07         0
   102/199     5.99G      1.64     0.793         0      2.44        35       512     0.854     0.955     0.944     0.902      2.36      1.08         0
   103/199     5.99G      1.63     0.799         0      2.43        24       512     0.854     0.955     0.951     0.902      2.33      1.07         0
   104/199     5.99G      1.61     0.801         0      2.41        20       512     0.858     0.956     0.949     0.905      2.35      1.08         0
   105/199     5.99G      1.63      0.78         0      2.41        48       512      0.86     0.949     0.943     0.902      2.35      1.09         0
   106/199     5.99G      1.62     0.787         0      2.41        46       512     0.861     0.949     0.944     0.903      2.37      1.08         0
   107/199     5.99G      1.61     0.802         0      2.41        30       512     0.857     0.957      0.95     0.905      2.35      1.09         0
   108/199     5.99G      1.61     0.787         0      2.39        18       512     0.865     0.955      0.95     0.908      2.35      1.08         0
   109/199     5.99G       1.6     0.796         0       2.4        47       512     0.853     0.955     0.947     0.901      2.35      1.08         0
   110/199     5.99G       1.6     0.808         0      2.41        31       512     0.856     0.954     0.947     0.903      2.35      1.08         0
   111/199     5.99G      1.58     0.788         0      2.37        19       512     0.851     0.953     0.946     0.899      2.38      1.09         0
   112/199     5.99G      1.58     0.767         0      2.35        21       512     0.846     0.946     0.936     0.893      2.38       1.1         0
   113/199     5.99G      1.57     0.786         0      2.36        42       512     0.853     0.948     0.946     0.898      2.39       1.1         0
   114/199     5.99G      1.55     0.762         0      2.31        30       512     0.861     0.953     0.949     0.905      2.36       1.1         0
   115/199     5.99G      1.55     0.777         0      2.32        30       512     0.862     0.952     0.946     0.905      2.36       1.1         0
   116/199     5.99G      1.55     0.771         0      2.33        30       512     0.859     0.946     0.942       0.9      2.37       1.1         0
   117/199     5.99G      1.54     0.782         0      2.32        38       512     0.858      0.95     0.945     0.902      2.36       1.1         0
   118/199     5.99G      1.53     0.758         0      2.29        17       512     0.858     0.947     0.939       0.9      2.38      1.11         0
   119/199     5.99G      1.52     0.769         0      2.29        21       512     0.863     0.951     0.945     0.905      2.37      1.11         0
   120/199     5.99G      1.53     0.784         0      2.32        38       512     0.854     0.949     0.944     0.899      2.38       1.1         0
   121/199     5.99G      1.53     0.745         0      2.27        46       512     0.856     0.952     0.944     0.902      2.38      1.11         0
   122/199     5.99G      1.52     0.769         0      2.29        32       512     0.856      0.95     0.942       0.9      2.37      1.12         0
   123/199     5.99G      1.51     0.755         0      2.26        17       512     0.865     0.948     0.945     0.905      2.39       1.1         0
   124/199     5.99G       1.5     0.743         0      2.24        11       512     0.849     0.956     0.945       0.9      2.39      1.12         0
   125/199     5.99G       1.5     0.748         0      2.25        20       512     0.858     0.948     0.942     0.901      2.38      1.12         0
   126/199     5.99G      1.51     0.761         0      2.27        26       512     0.865      0.95     0.948     0.905      2.38      1.12         0
   127/199     5.99G      1.48     0.741         0      2.22        13       512     0.866      0.95     0.945     0.906      2.37      1.12         0
   128/199     5.99G      1.48      0.74         0      2.22        23       512     0.867     0.954     0.948     0.908      2.37      1.13         0
   129/199     5.99G      1.48     0.757         0      2.24        36       512     0.855     0.953     0.944     0.902      2.38      1.12         0
   130/199     5.99G      1.47     0.773         0      2.25        37       512     0.865     0.946     0.942     0.904      2.39      1.12         0
   131/199     5.99G      1.47     0.735         0       2.2        16       512      0.86     0.951     0.944     0.903      2.39      1.11         0
   132/199     5.99G      1.46     0.744         0      2.21        12       512     0.865     0.949     0.947     0.905      2.39      1.12         0
   133/199     5.99G      1.45     0.745         0      2.19        33       512     0.857      0.95     0.946     0.901       2.4      1.13         0
   134/199     5.99G      1.45     0.739         0      2.19        28       512      0.86      0.95     0.946     0.903       2.4      1.13         0
   135/199     5.99G      1.45     0.722         0      2.17        22       512     0.862     0.948     0.943     0.903      2.39      1.13         0
   136/199     5.99G      1.44     0.729         0      2.17        50       512     0.862     0.943     0.937     0.901      2.39      1.14         0
   137/199     5.99G      1.44     0.705         0      2.15        28       512     0.858     0.953     0.945     0.903      2.39      1.15         0
   138/199     5.99G      1.43     0.691         0      2.12        21       512     0.859     0.952     0.942     0.903      2.39      1.16         0
   139/199     5.99G      1.43     0.715         0      2.14        31       512     0.865     0.951     0.946     0.906      2.38      1.14         0
   140/199     5.99G      1.44     0.734         0      2.18        39       512     0.862     0.955     0.947     0.906      2.39      1.14         0
   141/199     5.99G      1.42     0.707         0      2.13        30       512     0.867     0.951     0.945     0.907       2.4      1.14         0
   142/199     5.99G      1.43     0.717         0      2.14        22       512     0.867     0.954     0.947     0.908      2.39      1.15         0
   143/199     5.99G      1.42     0.696         0      2.11        28       512     0.865     0.947     0.941     0.904      2.39      1.15         0
   144/199     5.99G      1.43     0.731         0      2.16        25       512     0.862     0.947     0.945     0.902      2.39      1.15         0
   145/199     5.99G       1.4     0.705         0      2.11        24       512     0.857      0.95     0.947     0.901      2.39      1.14         0
   146/199     5.99G      1.39     0.703         0       2.1        16       512     0.868     0.944     0.947     0.905      2.39      1.15         0
   147/199     5.99G       1.4     0.724         0      2.13        33       512     0.869     0.947     0.949     0.907      2.39      1.16         0
   148/199     5.99G      1.39     0.704         0       2.1        14       512     0.868     0.944     0.947     0.904       2.4      1.15         0
   149/199     5.99G       1.4     0.708         0      2.11        28       512      0.86     0.946     0.941     0.901       2.4      1.16         0
   150/199     5.99G      1.38     0.714         0       2.1        21       512      0.86     0.946     0.939     0.901      2.39      1.15         0
   151/199     5.99G      1.39       0.7         0      2.09        23       512     0.861     0.944     0.937     0.901      2.39      1.16         0
   152/199     5.99G      1.39     0.705         0      2.09        21       512     0.863     0.945     0.937     0.902      2.38      1.16         0
   153/199     5.99G      1.38     0.686         0      2.07        50       512     0.863     0.942     0.936     0.901      2.39      1.16         0
   154/199     5.99G      1.37     0.705         0      2.07        33       512     0.859     0.943     0.936     0.899      2.39      1.16         0
   155/199     5.99G      1.37     0.684         0      2.05        47       512     0.856     0.942     0.937     0.897      2.38      1.16         0
   156/199     5.99G      1.35     0.709         0      2.06        37       512     0.862     0.946      0.94     0.902      2.39      1.16         0
   157/199     5.99G      1.37     0.714         0      2.08        42       512     0.863     0.941     0.937       0.9       2.4      1.16         0
   158/199     5.99G      1.35     0.679         0      2.03        19       512     0.862     0.945     0.941     0.902      2.39      1.16         0
   159/199     5.99G      1.37     0.678         0      2.05        57       512      0.86     0.945     0.938       0.9      2.39      1.16         0
   160/199     5.99G      1.35     0.704         0      2.05        15       512     0.863     0.945     0.938     0.902      2.41      1.17         0
   161/199     5.99G      1.36     0.704         0      2.06        17       512     0.867     0.945     0.939     0.904       2.4      1.17         0
   162/199     5.99G      1.35     0.687         0      2.04        21       512     0.861     0.941     0.935     0.899      2.39      1.16         0
   163/199     5.99G      1.34     0.693         0      2.03        49       512     0.863     0.944     0.936     0.902       2.4      1.17         0
   164/199     5.99G      1.34     0.694         0      2.04        45       512     0.867     0.944     0.938     0.904      2.39      1.16         0
   165/199     5.99G      1.34     0.661         0         2        15       512     0.867     0.944     0.939     0.904      2.39      1.16         0
   166/199     5.99G      1.34     0.693         0      2.03        37       512     0.865     0.941     0.936     0.901       2.4      1.17         0
   167/199     5.99G      1.35     0.695         0      2.05        22       512     0.862     0.948     0.939     0.903       2.4      1.17         0
   168/199     5.99G      1.35     0.668         0      2.01        13       512     0.869     0.944     0.939     0.905       2.4      1.18         0
   169/199     5.99G      1.33     0.684         0      2.01        60       512      0.87     0.945     0.943     0.906       2.4      1.17         0
   170/199     5.99G      1.34     0.694         0      2.03        27       512     0.865     0.945     0.938     0.904       2.4      1.17         0
   171/199     5.99G      1.33     0.673         0         2        48       512     0.865     0.944     0.943     0.903       2.4      1.17         0
   172/199     5.99G      1.32     0.673         0      1.99        34       512     0.867     0.941     0.938     0.903       2.4      1.17         0
   173/199     5.99G      1.34     0.685         0      2.02        20       512     0.869     0.945     0.943     0.906       2.4      1.18         0
   174/199     5.99G      1.33     0.688         0      2.02        58       512     0.864     0.946     0.938     0.903       2.4      1.18         0
   175/199     5.99G      1.31     0.667         0      1.98        44       512     0.865     0.941     0.936     0.901       2.4      1.17         0
   176/199     5.99G      1.33     0.719         0      2.05        24       512     0.868     0.941     0.938     0.903       2.4      1.18         0
   177/199     5.99G      1.31     0.696         0      2.01        31       512      0.87     0.943     0.945     0.905      2.39      1.18         0
