# Supplementary material for: Grape Leaf Black Rot Detection Based on Super-Resolution Image Enhancement and Deep Learning
Source: Front Plant Sci. 2021 Jun 29;12:695749. doi: 10.3389/fpls.2021.695749 (PMC8277438; doi:10.3389/fpls.2021.695749)
Supplement: Supplementary file 5 [file Data_Sheet_5.ZIP › code/result/200-edsr/run-.-tag-metrics_F1.csv]

Wall time	Step	Value
1604361982.3333151	0	0.14340227842330933
1604362159.1077569	1	0.33277010917663574
1604362312.9659088	2	0.5877827405929565
1604362457.119062	3	0.786062479019165
1604362599.022416	4	0.8188280463218689
1604362737.8828807	5	0.8263898491859436
1604362880.1517105	6	0.834734320640564
1604363021.9600074	7	0.8545010685920715
1604363162.7530496	8	0.858945369720459
1604363303.8204777	9	0.8660809993743896
1604363439.4050725	10	0.8641647696495056
1604363584.1451893	11	0.8742526173591614
1604363729.2519429	12	0.8701910376548767
1604363866.182259	13	0.8772867918014526
1604364008.8597715	14	0.8797454237937927
1604364147.265822	15	0.878536581993103
1604364281.0320394	16	0.8861258625984192
1604364420.39471	17	0.8794795870780945
1604364555.6729581	18	0.8828706741333008
1604364693.4969037	19	0.8898367285728455
1604364830.7764955	20	0.8866135478019714
1604364967.0415814	21	0.8835906386375427
1604365102.8702395	22	0.8891475200653076
1604365237.9628654	23	0.8875395059585571
1604365374.0152693	24	0.8863269090652466
1604365508.9178777	25	0.8943617343902588
1604365648.9162745	26	0.8915325403213501
1604365784.9342785	27	0.8928018808364868
1604365925.1823533	28	0.8939020037651062
1604366060.7581122	29	0.8978662490844727
1604366195.136511	30	0.9001601338386536
1604366334.705687	31	0.8894398808479309
1604366469.9646432	32	0.8922716975212097
1604366604.3022218	33	0.8928828835487366
1604366738.94853	34	0.8929744958877563
1604366873.5945082	35	0.8975855708122253
1604367008.302751	36	0.8965733647346497
1604367148.1892388	37	0.8944522142410278
1604367282.3581812	38	0.9001285433769226
1604367432.7158167	39	0.900198221206665
1604367567.0771601	40	0.8956709504127502
1604367701.3479784	41	0.8955200910568237
1604367835.5872788	42	0.895478367805481
1604367969.958744	43	0.8990644216537476
1604368104.371464	44	0.8970618844032288
1604368238.8829253	45	0.8964287042617798
1604368373.361294	46	0.898300290107727
1604368507.7672584	47	0.90456223487854
1604368641.7504704	48	0.9005869626998901
1604368775.9524648	49	0.899897575378418
1604368909.5098443	50	0.9047582745552063
1604369050.9523294	51	0.8954916000366211
1604369183.939792	52	0.9018564224243164
1604369318.898692	53	0.9019528031349182
1604369455.4188824	54	0.9038286209106445
1604369593.1718767	55	0.9011198282241821
1604369731.444179	56	0.9045277237892151
1604369868.141332	57	0.9047470688819885
1604370005.0068939	58	0.9009202718734741
1604370142.5235023	59	0.9032853245735168
1604370275.4785936	60	0.9001946449279785
1604370406.582574	61	0.899810791015625
1604370538.1744928	62	0.9010800719261169
1604370670.6141603	63	0.9045599102973938
1604370800.6703162	64	0.9002374410629272
1604370931.149972	65	0.9030278325080872
1604371061.3636503	66	0.9062563180923462
1604371193.9768646	67	0.9016501307487488
1604371325.0785403	68	0.9036217927932739
1604371455.3058786	69	0.9022229909896851
1604371584.985103	70	0.9036557674407959
1604371715.3684046	71	0.9005963802337646
1604371847.5740585	72	0.9018374085426331
1604371978.4082973	73	0.9019780158996582
1604372108.892456	74	0.9029374718666077
1604372239.8293695	75	0.9030895233154297
1604372371.1639392	76	0.906122624874115
1604372501.5248134	77	0.9038509726524353
1604372632.5902424	78	0.8990501165390015
1604372764.1666465	79	0.9032963514328003
1604372894.306997	80	0.9032877683639526
1604373024.9819767	81	0.9027540683746338
1604373154.9614732	82	0.9025648832321167
1604373284.799611	83	0.9000825881958008
1604373414.931394	84	0.9013394117355347
1604373545.9381073	85	0.9050018191337585
1604373676.5869832	86	0.9036355018615723
1604373806.7460833	87	0.902493417263031
1604373936.0515227	88	0.901038646697998
1604374066.7134612	89	0.8998151421546936
1604374197.089631	90	0.9035829305648804
1604374327.3386524	91	0.9035601019859314
1604374456.9361813	92	0.9040704369544983
1604374586.5410576	93	0.9012923240661621
1604374716.746379	94	0.9055094122886658
1604374847.1870768	95	0.9054471850395203
1604374978.1617203	96	0.9019032120704651
1604375108.878044	97	0.8977178931236267
1604375239.2732995	98	0.8994243741035461
1604375370.4892898	99	0.8956427574157715
1604375502.3149061	100	0.8998011350631714
1604375634.132734	101	0.9029403924942017
1604375765.356964	102	0.9019253253936768
1604375895.1758282	103	0.901719331741333
1604376025.3533356	104	0.9045907855033875
1604376155.7624755	105	0.9022976756095886
1604376285.3154123	106	0.9027929902076721
1604376415.5356174	107	0.9046516418457031
1604376544.6686828	108	0.9076626896858215
1604376674.767765	109	0.9012585282325745
1604376804.1633692	110	0.9025688767433167
1604376934.3399074	111	0.8994104862213135
1604377064.3844576	112	0.8934347033500671
1604377194.036898	113	0.89775550365448
1604377323.2685142	114	0.9045429229736328
1604377452.4789932	115	0.9048753976821899
1604377582.2978816	116	0.9003804922103882
1604377712.463043	117	0.9020547866821289
1604377841.7276452	118	0.9004096984863281
1604377971.0345523	119	0.905108630657196
1604378101.093501	120	0.8991019129753113
1604378230.3236432	121	0.9016299843788147
1604378359.7559943	122	0.9004180431365967
1604378489.169623	123	0.9046522378921509
1604378618.850747	124	0.8996895551681519
1604378748.2673187	125	0.9009238481521606
1604378877.311302	126	0.9053336977958679
1604379007.04369	127	0.9060974717140198
1604379136.4744773	128	0.9082260131835938
1604379266.0960763	129	0.9015634059906006
1604379395.8211565	130	0.9038479924201965
1604379525.133941	131	0.9033133387565613
1604379654.7192526	132	0.9047142267227173
1604379783.7190988	133	0.9012026786804199
1604379912.8509638	134	0.9025856852531433
1604380042.3755686	135	0.9028148055076599
1604380171.2443752	136	0.9006248116493225
1604380299.9927487	137	0.902637243270874
1604380429.1376715	138	0.9029958844184875
1604380558.589377	139	0.9059860706329346
1604380687.7614667	140	0.9063684344291687
1604380816.7266166	141	0.907263994216919
1604380946.3272488	142	0.9079347848892212
1604381075.947498	143	0.9040257334709167
1604381204.8225577	144	0.9023212194442749
1604381333.5517647	145	0.9010424017906189
1604381462.3531172	146	0.9046626091003418
1604381591.2515976	147	0.9065007567405701
1604381720.3188543	148	0.9043187499046326
1604381849.806017	149	0.9010515809059143
1604381979.1315994	150	0.9007371068000793
1604382107.992378	151	0.900932788848877
1604382237.5272472	152	0.9023062586784363
1604382366.7195704	153	0.9010509252548218
1604382495.8870273	154	0.8988761901855469
1604382624.777987	155	0.8967284560203552
1604382754.13841	156	0.9018145203590393
1604382882.722883	157	0.9004491567611694
1604383012.4750583	158	0.9015339016914368
1604383141.572257	159	0.9003449082374573
1604383271.7803226	160	0.9022215008735657
1604383401.109867	161	0.9042877554893494
1604383530.7006474	162	0.8993980884552002
1604383659.8561585	163	0.9020593166351318
1604383788.678085	164	0.9035407304763794
1604383918.098552	165	0.9041549563407898
1604384047.2665727	166	0.901292085647583
1604384176.0799682	167	0.9032020568847656
1604384305.581792	168	0.9052119851112366
1604384435.1372936	169	0.9058529138565063
1604384564.8150513	170	0.903500497341156
1604384694.6673942	171	0.9026719331741333
1604384824.6994846	172	0.9025585651397705
1604384954.5507798	173	0.9056193828582764
1604385083.4085894	174	0.9032981395721436
1604385213.381838	175	0.9014158844947815
1604385343.3738375	176	0.9031320810317993
1604385477.6015768	177	0.9049621224403381
