# Supplementary material for: Grape Leaf Black Rot Detection Based on Super-Resolution Image Enhancement and Deep Learning
Source: Front Plant Sci. 2021 Jun 29;12:695749. doi: 10.3389/fpls.2021.695749 (PMC8277438; doi:10.3389/fpls.2021.695749)
Supplement: Supplementary file 5 [file Data_Sheet_5.ZIP › code/result/200-edsr/run-.-tag-metrics_mAP_0.5.csv]

Wall time	Step	Value
1604361982.3333151	0	0.1137126237154007
1604362159.1067567	1	0.3857979476451874
1604362312.9659088	2	0.7172473669052124
1604362457.119062	3	0.8136542439460754
1604362599.022416	4	0.903161346912384
1604362737.8818798	5	0.9242024421691895
1604362880.1517105	6	0.9278345704078674
1604363021.9600074	7	0.9333510994911194
1604363162.7530496	8	0.9450977444648743
1604363303.8204777	9	0.9438993334770203
1604363439.4050725	10	0.9503674507141113
1604363584.1451893	11	0.9556739926338196
1604363729.2519429	12	0.9437211751937866
1604363866.182259	13	0.9542319178581238
1604364008.8597715	14	0.9514286518096924
1604364147.265822	15	0.9548341631889343
1604364281.031038	16	0.95662921667099
1604364420.39471	17	0.9518749117851257
1604364555.6729581	18	0.9508493542671204
1604364693.4969037	19	0.9555996060371399
1604364830.7764955	20	0.9553949236869812
1604364967.0415814	21	0.9541668891906738
1604365102.8702395	22	0.9541856050491333
1604365237.9628654	23	0.9524796009063721
1604365374.0152693	24	0.9513115882873535
1604365508.9178777	25	0.9595658183097839
1604365648.9162745	26	0.9584035873413086
1604365784.9342785	27	0.9595921635627747
1604365925.1823533	28	0.9592604637145996
1604366060.7581122	29	0.959530770778656
1604366195.136511	30	0.9639449715614319
1604366334.704686	31	0.9510492086410522
1604366469.9646432	32	0.9549448490142822
1604366604.3022218	33	0.9607118964195251
1604366738.94853	34	0.9599208831787109
1604366873.5945082	35	0.9602038860321045
1604367008.302751	36	0.9641060829162598
1604367148.1892388	37	0.9606279134750366
1604367282.3581812	38	0.9625498056411743
1604367432.7158167	39	0.9606865644454956
1604367567.0771601	40	0.958362340927124
1604367701.3479784	41	0.9579399824142456
1604367835.5872788	42	0.9529313445091248
1604367969.958744	43	0.9548039436340332
1604368104.371464	44	0.9602185487747192
1604368238.8829253	45	0.958625316619873
1604368373.361294	46	0.9586295485496521
1604368507.7672584	47	0.9608919024467468
1604368641.7504704	48	0.960178017616272
1604368775.9524648	49	0.9599401354789734
1604368909.5098443	50	0.9601908326148987
1604369050.9523294	51	0.9527809619903564
1604369183.939792	52	0.9565742611885071
1604369318.898692	53	0.9627575278282166
1604369455.4188824	54	0.9611396193504333
1604369593.1718767	55	0.9587059617042542
1604369731.444179	56	0.957750141620636
1604369868.141332	57	0.9573314785957336
1604370005.0068939	58	0.9583370089530945
1604370142.5235023	59	0.9573209285736084
1604370275.4785936	60	0.9601650834083557
1604370406.582574	61	0.9594874382019043
1604370538.1744928	62	0.9556854963302612
1604370670.6141603	63	0.956084132194519
1604370800.6703162	64	0.9540293216705322
1604370931.149972	65	0.9550805687904358
1604371061.3636503	66	0.961712658405304
1604371193.9768646	67	0.9604417681694031
1604371325.0785403	68	0.955391526222229
1604371455.3058786	69	0.9545224905014038
1604371584.985103	70	0.9605774879455566
1604371715.3684046	71	0.9582656621932983
1604371847.5740585	72	0.9544395804405212
1604371978.4082973	73	0.9528336524963379
1604372108.892456	74	0.9558656811714172
1604372239.8293695	75	0.9601643085479736
1604372371.1639392	76	0.9544948935508728
1604372501.5248134	77	0.9543759822845459
1604372632.5902424	78	0.95167475938797
1604372764.1666465	79	0.954082727432251
1604372894.306997	80	0.9566013813018799
1604373024.9819767	81	0.950644314289093
1604373154.9614732	82	0.9547344446182251
1604373284.799611	83	0.9486292600631714
1604373414.931394	84	0.9512254595756531
1604373545.9381073	85	0.9515202045440674
1604373676.5869832	86	0.950118899345398
1604373806.7460833	87	0.952974796295166
1604373936.0515227	88	0.954731822013855
1604374066.7134612	89	0.9520247578620911
1604374197.089631	90	0.9517238736152649
1604374327.3386524	91	0.9505980014801025
1604374456.9361813	92	0.9513660073280334
1604374586.5410576	93	0.9469910860061646
1604374716.746379	94	0.9525724053382874
1604374847.1870768	95	0.9484697580337524
1604374978.1617203	96	0.9460968971252441
1604375108.878044	97	0.946137011051178
1604375239.2722983	98	0.9440231323242188
1604375370.4892898	99	0.9420617818832397
1604375502.3139052	100	0.9459226727485657
1604375634.132734	101	0.9452152252197266
1604375765.356964	102	0.9444543719291687
1604375895.1758282	103	0.9507538676261902
1604376025.3533356	104	0.9492966532707214
1604376155.7624755	105	0.9427326917648315
1604376285.3154123	106	0.9439721703529358
1604376415.5356174	107	0.9496195912361145
1604376544.6686828	108	0.9500519633293152
1604376674.767765	109	0.9466885328292847
1604376804.1633692	110	0.9466261863708496
1604376934.3399074	111	0.9462689161300659
1604377064.3844576	112	0.9360769987106323
1604377194.036898	113	0.9455175399780273
1604377323.2685142	114	0.9493668675422668
1604377452.4789932	115	0.9463451504707336
1604377582.2978816	116	0.9421567320823669
1604377712.463043	117	0.9454300999641418
1604377841.7276452	118	0.938899040222168
1604377971.0345523	119	0.9453746676445007
1604378101.093501	120	0.9444419741630554
1604378230.3236432	121	0.9440188407897949
1604378359.7559943	122	0.9419744610786438
1604378489.169623	123	0.945168673992157
1604378618.850747	124	0.9452043771743774
1604378748.2673187	125	0.9424006342887878
1604378877.311302	126	0.9478299617767334
1604379007.04369	127	0.9448539018630981
1604379136.4744773	128	0.9479330778121948
1604379266.0960763	129	0.9443638920783997
1604379395.8201554	130	0.941622257232666
1604379525.133941	131	0.943783164024353
1604379654.7192526	132	0.9474291205406189
1604379783.7190988	133	0.9461528062820435
1604379912.8509638	134	0.9456475973129272
1604380042.3755686	135	0.9433771371841431
1604380171.2443752	136	0.937261700630188
1604380299.9927487	137	0.94499272108078
1604380429.1376715	138	0.9421122670173645
1604380558.589377	139	0.9458034038543701
1604380687.7614667	140	0.9470363855361938
1604380816.7266166	141	0.9447159171104431
1604380946.3272488	142	0.9468618631362915
1604381075.947498	143	0.9411057233810425
1604381204.8225577	144	0.9447306990623474
1604381333.5517647	145	0.9474233388900757
1604381462.3531172	146	0.9466861486434937
1604381591.2515976	147	0.9493120908737183
1604381720.3188543	148	0.9473286271095276
1604381849.806017	149	0.9412273168563843
1604381979.1315994	150	0.9386419057846069
1604382107.992378	151	0.9371899962425232
1604382237.5272472	152	0.9369704127311707
1604382366.7195704	153	0.936374843120575
1604382495.8870273	154	0.9358834624290466
1604382624.777987	155	0.9365441203117371
1604382754.13841	156	0.939892053604126
1604382882.722883	157	0.9368528723716736
1604383012.4750583	158	0.9408735632896423
1604383141.572257	159	0.9378961324691772
1604383271.7803226	160	0.9375375509262085
1604383401.109867	161	0.938692569732666
1604383530.7006474	162	0.9350830912590027
1604383659.8561585	163	0.9363347887992859
1604383788.678085	164	0.9378150701522827
1604383918.098552	165	0.9390198588371277
1604384047.2665727	166	0.9364867210388184
1604384176.0799682	167	0.9387771487236023
1604384305.58079	168	0.9392804503440857
1604384435.1372936	169	0.9429775476455688
1604384564.8150513	170	0.9382621049880981
1604384694.6673942	171	0.9428882002830505
1604384824.6994846	172	0.9376381039619446
1604384954.5507798	173	0.9430433511734009
1604385083.4085894	174	0.9377903938293457
1604385213.381838	175	0.9362102746963501
1604385343.3738375	176	0.9379662275314331
1604385477.6015768	177	0.9446269273757935
