# Supplementary material for: Grape Leaf Black Rot Detection Based on Super-Resolution Image Enhancement and Deep Learning
Source: Front Plant Sci. 2021 Jun 29;12:695749. doi: 10.3389/fpls.2021.695749 (PMC8277438; doi:10.3389/fpls.2021.695749)
Supplement: Supplementary file 5 [file Data_Sheet_5.ZIP › code/result/200-edsr/run-.-tag-metrics_precision.csv]

Wall time	Step	Value
1604361982.3333151	0	0.44190916419029236
1604362159.1067567	1	0.2157469242811203
1604362312.9659088	2	0.4556889832019806
1604362457.119062	3	0.7793108224868774
1604362599.022416	4	0.7495172023773193
1604362737.8818798	5	0.7346993684768677
1604362880.1517105	6	0.7483416795730591
1604363021.9600074	7	0.7799692749977112
1604363162.7530496	8	0.7795296907424927
1604363303.8204777	9	0.7925019860267639
1604363439.4050725	10	0.7840921878814697
1604363584.144188	11	0.7982049584388733
1604363729.2519429	12	0.800560474395752
1604363866.182259	13	0.8059686422348022
1604364008.8597715	14	0.8120952844619751
1604364147.265822	15	0.8084705471992493
1604364281.031038	16	0.8218216896057129
1604364420.39471	17	0.8124338984489441
1604364555.6729581	18	0.8162394762039185
1604364693.4969037	19	0.8275977373123169
1604364830.7764955	20	0.8234714269638062
1604364967.0415814	21	0.8178707957267761
1604365102.8702395	22	0.8286766409873962
1604365237.9628654	23	0.827532172203064
1604365374.0152693	24	0.8217641711235046
1604365508.9178777	25	0.834854006767273
1604365648.9162745	26	0.829118549823761
1604365784.9342785	27	0.8325524926185608
1604365925.1823533	28	0.8348833322525024
1604366060.7581122	29	0.8426738977432251
1604366195.136511	30	0.8424814939498901
1604366334.704686	31	0.8275409936904907
1604366469.9646432	32	0.8353774547576904
1604366604.3022218	33	0.8356084823608398
1604366738.94853	34	0.8345138430595398
1604366873.5945082	35	0.8408259153366089
1604367008.3017492	36	0.8408220410346985
1604367148.1892388	37	0.8342050909996033
1604367282.3581812	38	0.8428462743759155
1604367432.7158167	39	0.8472208380699158
1604367567.07616	40	0.8409305810928345
1604367701.3479784	41	0.841090202331543
1604367835.5862782	42	0.8401663899421692
1604367969.958744	43	0.8495393991470337
1604368104.371464	44	0.8399920463562012
1604368238.8829253	45	0.84014493227005
1604368373.361294	46	0.8451483845710754
1604368507.7672584	47	0.8535276651382446
1604368641.7504704	48	0.8466222882270813
1604368775.9524648	49	0.8466883897781372
1604368909.5098443	50	0.8562135100364685
1604369050.9523294	51	0.8440450429916382
1604369183.939792	52	0.8535652160644531
1604369318.898692	53	0.8471859693527222
1604369455.4188824	54	0.8558730483055115
1604369593.1718767	55	0.8462682962417603
1604369731.444179	56	0.8566818237304688
1604369868.141332	57	0.8548777103424072
1604370005.0068939	58	0.8476403951644897
1604370142.5235023	59	0.8562203049659729
1604370275.4785936	60	0.8472144603729248
1604370406.582574	61	0.8439764380455017
1604370538.1744928	62	0.8479234576225281
1604370670.6141603	63	0.8571815490722656
1604370800.6703162	64	0.8525172472000122
1604370931.149972	65	0.8579829335212708
1604371061.3636503	66	0.859343945980072
1604371193.9768646	67	0.8509973287582397
1604371325.0785403	68	0.8546185493469238
1604371455.3058786	69	0.8503818511962891
1604371584.985103	70	0.8490325808525085
1604371715.3684046	71	0.8527197241783142
1604371847.5740585	72	0.8523051738739014
1604371978.4082973	73	0.8565354943275452
1604372108.892456	74	0.8507863879203796
1604372239.8293695	75	0.8514891266822815
1604372371.1639392	76	0.8613333702087402
1604372501.5248134	77	0.8559092283248901
1604372632.5902424	78	0.8508297801017761
1604372764.1666465	79	0.8575737476348877
1604372894.306997	80	0.8557820916175842
1604373024.9819767	81	0.8601885437965393
1604373154.9614732	82	0.854485273361206
1604373284.7986107	83	0.8523932099342346
1604373414.9303925	84	0.8505446910858154
1604373545.9381073	85	0.862458348274231
1604373676.5869832	86	0.858632504940033
1604373806.7450824	87	0.8534777760505676
1604373936.0515227	88	0.8526313900947571
1604374066.7134612	89	0.8522011637687683
1604374197.0886297	90	0.8576396703720093
1604374327.3386524	91	0.8569008708000183
1604374456.9361813	92	0.8563029170036316
1604374586.5410576	93	0.854147732257843
1604374716.746379	94	0.858113706111908
1604374847.1870768	95	0.8614593744277954
1604374978.1617203	96	0.8568475246429443
1604375108.878044	97	0.8484466075897217
1604375239.2722983	98	0.8564079403877258
1604375370.4892898	99	0.8469278812408447
1604375502.3139052	100	0.8552901744842529
1604375634.132734	101	0.8578251004219055
1604375765.356964	102	0.8542206287384033
1604375895.1758282	103	0.8538925647735596
1604376025.3533356	104	0.8581241965293884
1604376155.7614746	105	0.8602871894836426
1604376285.3154123	106	0.861167311668396
1604376415.5356174	107	0.8573463559150696
1604376544.667682	108	0.8650253415107727
1604376674.767765	109	0.8534659743309021
1604376804.162368	110	0.8562633991241455
1604376934.3389065	111	0.8514754772186279
1604377064.3844576	112	0.8464946746826172
1604377194.036898	113	0.8529390096664429
1604377323.2685142	114	0.8611733913421631
1604377452.4789932	115	0.8620302677154541
1604377582.2978816	116	0.8590522408485413
1604377712.463043	117	0.8584685325622559
1604377841.7276452	118	0.8581963777542114
1604377971.0345523	119	0.8631062507629395
1604378101.093501	120	0.8544750213623047
1604378230.3236432	121	0.8563544750213623
1604378359.7559943	122	0.8559566140174866
1604378489.169623	123	0.8650162220001221
1604378618.850747	124	0.8493456244468689
1604378748.2663186	125	0.8582241535186768
1604378877.311302	126	0.8648849129676819
1604379007.04369	127	0.8664708137512207
1604379136.4744773	128	0.8665875196456909
1604379266.0950751	129	0.8553428053855896
1604379395.8201554	130	0.8649256825447083
1604379525.133941	131	0.8602986931800842
1604379654.7192526	132	0.8646703362464905
1604379783.7190988	133	0.8573758006095886
1604379912.8509638	134	0.8598827719688416
1604380042.3755686	135	0.8621191382408142
1604380171.2443752	136	0.8622511625289917
1604380299.9927487	137	0.8577253222465515
1604380429.1376715	138	0.8588221073150635
1604380558.589377	139	0.8647034764289856
1604380687.7614667	140	0.8622270822525024
1604380816.7266166	141	0.8674938082695007
1604380946.3272488	142	0.8665196299552917
1604381075.947498	143	0.8647902607917786
1604381204.8225577	144	0.8616760969161987
1604381333.5517647	145	0.8570857048034668
1604381462.352116	146	0.8682782053947449
1604381591.2515976	147	0.8693313002586365
1604381720.3178535	148	0.8676448464393616
1604381849.806017	149	0.8602748513221741
1604381979.1315994	150	0.8597017526626587
1604382107.991377	151	0.8614324331283569
1604382237.5272472	152	0.8630247712135315
1604382366.7195704	153	0.8633779287338257
1604382495.8870273	154	0.8585931062698364
1604382624.777987	155	0.8555915355682373
1604382754.13841	156	0.8616667985916138
1604382882.722883	157	0.8628547191619873
1604383012.4750583	158	0.8616020083427429
1604383141.572257	159	0.8599002361297607
1604383271.7803226	160	0.8628988862037659
1604383401.109867	161	0.8666576147079468
1604383530.7006474	162	0.8613887429237366
1604383659.8561585	163	0.8634946346282959
1604383788.678085	164	0.866638720035553
1604383918.098552	165	0.8673434257507324
1604384047.2665727	166	0.864870011806488
1604384176.0799682	167	0.8623684048652649
1604384305.58079	168	0.869290828704834
1604384435.1372936	169	0.8700050711631775
1604384564.8150513	170	0.8652125000953674
1604384694.6673942	171	0.8646180629730225
1604384824.6994846	172	0.8667370080947876
1604384954.5507798	173	0.8691071271896362
1604385083.4085894	174	0.8643798232078552
1604385213.381838	175	0.8650981187820435
1604385343.3738375	176	0.8677954077720642
1604385477.6015768	177	0.8696678280830383
