# Supplementary material for: Grape Leaf Black Rot Detection Based on Super-Resolution Image Enhancement and Deep Learning
Source: Front Plant Sci. 2021 Jun 29;12:695749. doi: 10.3389/fpls.2021.695749 (PMC8277438; doi:10.3389/fpls.2021.695749)
Supplement: Supplementary file 5 [file Data_Sheet_5.ZIP › code/result/200-edsr/run-.-tag-metrics_recall.csv]

Wall time	Step	Value
1604361982.3333151	0	0.08558807522058487
1604362159.1067567	1	0.7272225022315979
1604362312.9659088	2	0.827719509601593
1604362457.119062	3	0.7929320931434631
1604362599.022416	4	0.9022639393806458
1604362737.8818798	5	0.9442297220230103
1604362880.1517105	6	0.943677544593811
1604363021.9600074	7	0.9447818994522095
1604363162.7530496	8	0.9563776850700378
1604363303.8204777	9	0.9547211527824402
1604363439.4050725	10	0.962451696395874
1604363584.144188	11	0.9663169384002686
1604363729.2519429	12	0.9530879855155945
1604363866.182259	13	0.962451696395874
1604364008.8597715	14	0.9596907496452332
1604364147.265822	15	0.9618995189666748
1604364281.031038	16	0.9613473415374756
1604364420.39471	17	0.9585863947868347
1604364555.6729581	18	0.9613473415374756
1604364693.4969037	19	0.9621982574462891
1604364830.7764955	20	0.9602429866790771
1604364967.0415814	21	0.9607951641082764
1604365102.8702395	22	0.9591385722160339
1604365237.9628654	23	0.9569298624992371
1604365374.0152693	24	0.9618995189666748
1604365508.9178777	25	0.9630038738250732
1604365648.9162745	26	0.9641082286834717
1604365784.9342785	27	0.962451696395874
1604365925.1823533	28	0.9618995189666748
1604366060.7581122	29	0.9607951641082764
1604366195.136511	30	0.9663169384002686
1604366334.704686	31	0.9613473415374756
1604366469.9646432	32	0.9574820399284363
1604366604.3022218	33	0.9585863947868347
1604366738.94853	34	0.9602429866790771
1604366873.5945082	35	0.9625630974769592
1604367008.302751	36	0.9602429866790771
1604367148.1892388	37	0.964078962802887
1604367282.3581812	38	0.9657647609710693
1604367432.7158167	39	0.9602429866790771
1604367567.0771601	40	0.9580342173576355
1604367701.3479784	41	0.9574820399284363
1604367835.5872788	42	0.9585863947868347
1604367969.958744	43	0.9547211527824402
1604368104.371464	44	0.962451696395874
1604368238.8829253	45	0.9607951641082764
1604368373.361294	46	0.9585863947868347
1604368507.7672584	47	0.9620879292488098
1604368641.7504704	48	0.9618995189666748
1604368775.9524648	49	0.9602429866790771
1604368909.5098443	50	0.9591385722160339
1604369050.9523294	51	0.9536167979240417
1604369183.939792	52	0.9559395909309387
1604369318.898692	53	0.9642899036407471
1604369455.4188824	54	0.9574772715568542
1604369593.1718767	55	0.9635746479034424
1604369731.444179	56	0.9580342173576355
1604369868.141332	57	0.9607951641082764
1604370005.0068939	58	0.9613473415374756
1604370142.5235023	59	0.9558255076408386
1604370275.4785936	60	0.9602429866790771
1604370406.582574	61	0.9635560512542725
1604370538.1744928	62	0.9613473415374756
1604370670.6141603	63	0.9574820399284363
1604370800.6703162	64	0.9536167979240417
1604370931.149972	65	0.9530646204948425
1604371061.3636503	66	0.9585863947868347
1604371193.9768646	67	0.9587144255638123
1604371325.0785403	68	0.9585863947868347
1604371455.3058786	69	0.9607951641082764
1604371584.985103	70	0.9657906293869019
1604371715.3684046	71	0.954168975353241
1604371847.5740585	72	0.9574820399284363
1604371978.4082973	73	0.9525124430656433
1604372108.892456	74	0.9618995189666748
1604372239.8293695	75	0.9613473415374756
1604372371.1639392	76	0.9558255076408386
1604372501.5248134	77	0.9574820399284363
1604372632.5902424	78	0.9530646204948425
1604372764.1666465	79	0.954168975353241
1604372894.306997	80	0.9563776850700378
1604373024.9819767	81	0.9497514963150024
1604373154.9614732	82	0.9563776850700378
1604373284.799611	83	0.9534245133399963
1604373414.931394	84	0.9585863947868347
1604373545.9381073	85	0.9519602656364441
1604373676.5869832	86	0.9536167979240417
1604373806.7450824	87	0.9574820399284363
1604373936.0515227	88	0.9552733302116394
1604374066.7134612	89	0.9530646204948425
1604374197.089631	90	0.954727053642273
1604374327.3386524	91	0.9555932283401489
1604374456.9361813	92	0.9574820399284363
1604374586.5410576	93	0.9539451599121094
1604374716.746379	94	0.9584466814994812
1604374847.1870768	95	0.954168975353241
1604374978.1617203	96	0.9519602656364441
1604375108.878044	97	0.9530646204948425
1604375239.2722983	98	0.9469906091690063
1604375370.4892898	99	0.9503036737442017
1604375502.3139052	100	0.9491993188858032
1604375634.132734	101	0.9530646204948425
1604375765.356964	102	0.9552733302116394
1604375895.1758282	103	0.9552215337753296
1604376025.3533356	104	0.9563776850700378
1604376155.7624755	105	0.9486217498779297
1604376285.3154123	106	0.948647141456604
1604376415.5356174	107	0.9574820399284363
1604376544.667682	108	0.9547211527824402
1604376674.767765	109	0.9547211527824402
1604376804.162368	110	0.954168975353241
1604376934.3389065	111	0.9530646204948425
1604377064.3844576	112	0.9458862543106079
1604377194.036898	113	0.9475427865982056
1604377323.2685142	114	0.9525124430656433
1604377452.4789932	115	0.9522023797035217
1604377582.2978816	116	0.9458862543106079
1604377712.463043	117	0.9503036737442017
1604377841.7276452	118	0.9469906091690063
1604377971.0345523	119	0.9514080882072449
1604378101.093501	120	0.948647141456604
1604378230.3236432	121	0.9519602656364441
1604378359.7559943	122	0.9497514963150024
1604378489.169623	123	0.9480949640274048
1604378618.850747	124	0.9563776850700378
1604378748.2673187	125	0.9480949640274048
1604378877.311302	126	0.9497514963150024
1604379007.04369	127	0.9495223164558411
1604379136.4744773	128	0.9540678262710571
1604379266.0960763	129	0.9530646204948425
1604379395.8201554	130	0.9464384317398071
1604379525.133941	131	0.9508558511734009
1604379654.7192526	132	0.948647141456604
1604379783.7190988	133	0.9497514963150024
1604379912.8509638	134	0.9497514963150024
1604380042.3755686	135	0.9475427865982056
1604380171.2443752	136	0.9425731897354126
1604380299.9927487	137	0.9525124430656433
1604380429.1376715	138	0.9519602656364441
1604380558.589377	139	0.9514080882072449
1604380687.7614667	140	0.9552733302116394
1604380816.7266166	141	0.9508558511734009
1604380946.3272488	142	0.9535075426101685
1604381075.947498	143	0.9469906091690063
1604381204.8225577	144	0.9469906091690063
1604381333.5517647	145	0.9497514963150024
1604381462.3531172	146	0.9442297220230103
1604381591.2515976	147	0.9469906091690063
1604381720.3178535	148	0.9442297220230103
1604381849.806017	149	0.9458862543106079
1604381979.1315994	150	0.9458862543106079
1604382107.992378	151	0.9442297220230103
1604382237.5272472	152	0.9453340768814087
1604382366.7195704	153	0.9421615600585938
1604382495.8870273	154	0.9431253671646118
1604382624.777987	155	0.9420210123062134
1604382754.13841	156	0.9458862543106079
1604382882.722883	157	0.9414687752723694
1604383012.4750583	158	0.945347011089325
1604383141.572257	159	0.9447818994522095
1604383271.7803226	160	0.9452992081642151
1604383401.109867	161	0.9453340768814087
1604383530.7006474	162	0.9409165978431702
1604383659.8561585	163	0.9442297220230103
1604383788.678085	164	0.9437251687049866
1604383918.098552	165	0.9442297220230103
1604384047.2665727	166	0.9409165978431702
1604384176.0799682	167	0.9480949640274048
1604384305.58079	168	0.9442297220230103
1604384435.1372936	169	0.9447818994522095
1604384564.8150513	170	0.9453340768814087
1604384694.6673942	171	0.9442297220230103
1604384824.6994846	172	0.9414687752723694
1604384954.5507798	173	0.9453340768814087
1604385083.4085894	174	0.9458862543106079
1604385213.381838	175	0.9409165978431702
1604385343.3738375	176	0.9414687752723694
1604385477.6015768	177	0.9432423710823059
