# Supplementary material for: Grape Leaf Black Rot Detection Based on Super-Resolution Image Enhancement and Deep Learning
Source: Front Plant Sci. 2021 Jun 29;12:695749. doi: 10.3389/fpls.2021.695749 (PMC8277438; doi:10.3389/fpls.2021.695749)
Supplement: Supplementary file 5 [file Data_Sheet_5.ZIP › code/result/200-nn/ao.xlsx]

## Sheet: Sheet1
Wall time	Step	NN-AP
1.60344e+09	0	0.173304
1.60344e+09	1	0.643167
1.60344e+09	2	0.903346
1.60344e+09	3	0.907877
1.60344e+09	4	0.939427
1.60344e+09	5	0.945283
1.60344e+09	6	0.948804
1.60344e+09	7	0.946744
1.60344e+09	8	0.950628
1.60344e+09	9	0.95609
1.60344e+09	10	0.955453
1.60344e+09	11	0.951534
1.60344e+09	12	0.949067
1.60344e+09	13	0.95076
1.60344e+09	14	0.952214
1.60344e+09	15	0.955384
1.60344e+09	16	0.954944
1.60344e+09	17	0.952926
1.60344e+09	18	0.954665
1.60344e+09	19	0.956926
1.60344e+09	20	0.957903
1.60344e+09	21	0.958008
1.60344e+09	22	0.954358
1.60344e+09	23	0.946312
1.60344e+09	24	0.951728
1.60344e+09	25	0.958062
1.60344e+09	26	0.952054
1.60344e+09	27	0.948458
1.60344e+09	28	0.953769
1.60344e+09	29	0.956619
1.60344e+09	30	0.95484
1.60344e+09	31	0.949647
1.60344e+09	32	0.94931
1.60344e+09	33	0.951973
1.60344e+09	34	0.94974
1.60344e+09	35	0.95138
1.60344e+09	36	0.953316
1.60344e+09	37	0.943644
1.60344e+09	38	0.946484
1.60344e+09	39	0.948784
1.60345e+09	40	0.949956
1.60345e+09	41	0.947587
1.60345e+09	42	0.949081
1.60345e+09	43	0.952686
1.60345e+09	44	0.951581
1.60345e+09	45	0.949955
1.60345e+09	46	0.947541
1.60345e+09	47	0.947287
1.60345e+09	48	0.942338
1.60345e+09	49	0.942732
1.60345e+09	50	0.944318
1.60345e+09	51	0.940501
1.60345e+09	52	0.942366
1.60345e+09	53	0.943005
1.60345e+09	54	0.943629
1.60345e+09	55	0.946328
1.60345e+09	56	0.942069
1.60345e+09	57	0.943572
1.60345e+09	58	0.944657
1.60345e+09	59	0.942008
1.60345e+09	60	0.943109
1.60345e+09	61	0.946553
1.60345e+09	62	0.947666
1.60345e+09	63	0.941538
1.60345e+09	64	0.944075
1.60345e+09	65	0.942114
1.60345e+09	66	0.94316
1.60345e+09	67	0.944279
1.60345e+09	68	0.94153
1.60345e+09	69	0.943204
1.60345e+09	70	0.935754
1.60345e+09	71	0.934838
1.60345e+09	72	0.938266
1.60345e+09	73	0.943356
1.60345e+09	74	0.938132
1.60345e+09	75	0.936241
1.60345e+09	76	0.936344
1.60345e+09	77	0.939575
1.60345e+09	78	0.939474
1.60345e+09	79	0.936776
	80	0.95484
	81	0.949647
	82	0.94931
	83	0.951973
	84	0.94974
	85	0.95138
	86	0.953316
	87	0.943644
	88	0.946484
	89	0.948784
	90	0.949956
	91	0.947587
	92	0.949081
	93	0.952686
	94	0.951581
	95	0.949955
	96	0.947541
	97	0.947287
	98	0.942338
	99	0.942732
	100	0.944318
	101	0.940501
	102	0.942366
	103	0.943005
	104	0.943629
	105	0.946328
	106	0.942069
	107	0.943572
	108	0.944657
	109	0.942008
	110	0.943109
	111	0.946553
	112	0.947666
	113	0.941538
	114	0.944075
	115	0.942114
	116	0.94316
	117	0.944279
	118	0.94153
	119	0.943204
	120	0.935754
	121	0.934838
	122	0.938266
	123	0.943356
	124	0.938132
	125	0.943356
	126	0.938132
	127	0.936241
	128	0.936344
	129	0.939575
	130	0.939474
	131	0.936776
	132	0.95484
	133	0.949647
	134	0.94931
	135	0.951973
	136	0.94974
	137	0.95138
	138	0.953316
	139	0.943644
	140	0.946484
	141	0.948784
	142	0.949956
	143	0.947587
	144	0.949081
	145	0.952686
	146	0.951581
	147	0.949955
	148	0.947541
	149	0.947287
	150	0.942338
	151	0.942732
	152	0.944318
	153	0.940501
	154	0.942366
	155	0.943005
	156	0.943629
	157	0.946328
	158	0.942069
	159	0.943572
	160	0.944657
	161	0.942008
	162	0.943109
	163	0.946553
	164	0.947666
	165	0.941538
	166	0.944075
	167	0.942114
	168	0.94316
	169	0.944279
	170	0.94153
	171	0.943204
	172	0.935754
	173	0.936241
	174	0.936344
	175	0.939575
	176	0.939474
	177	0.936776
	178	0.95484
	179	0.949647
	180	0.94931
	181	0.951973
	182	0.94974
	183	0.95138
	184	0.953316
	185	0.943644
	186	0.946484
	187	0.948784
	188	0.949956
	189	0.947587
	190	0.949081
	191	0.952686
	192	0.951581
	193	0.949955
	194	0.947541
	195	0.947287
	196	0.942338
	197	0.942732
	198	0.944318
	199	0.940501
	200	0.942366
