# Supplementary material for: Grape Leaf Black Rot Detection Based on Super-Resolution Image Enhancement and Deep Learning
Source: Front Plant Sci. 2021 Jun 29;12:695749. doi: 10.3389/fpls.2021.695749 (PMC8277438; doi:10.3389/fpls.2021.695749)
Supplement: Supplementary file 5 [file Data_Sheet_5.ZIP › code/result/200-nn/p.xlsx]

## Sheet: Sheet1
nn-P
0.119797
0.409344
0.631504
0.741487
0.797892
0.727346
0.773728
0.767255
0.782523
0.808379
0.82965
0.801667
0.812231
0.82332
0.795229
0.843471
0.830325
0.828708
0.833444
0.81631
0.83039
0.840154
0.843114
0.837732
0.81352
0.838184
0.814198
0.82909
0.839894
0.819811
0.842321
0.835383
0.83303
0.857994
0.828559
0.859758
0.853238
0.838821
0.833679
0.839189
0.851077
0.843036
0.853146
0.852559
0.84714
0.843593
0.838516
0.848039
0.843454
0.85206
0.837124
0.832477
0.84502
0.845555
0.851368
0.846266
0.850385
0.864718
0.858113
0.855573
0.849766
0.854674
0.863332
0.854427
0.85102
0.856188
0.847212
0.852736
0.853274
0.852717
0.854096
0.845611
0.859823
0.857673
0.860579
0.855525
0.857205
0.862168
0.851702
0.858835
0.843454
0.85206
0.837124
0.832477
0.84502
0.845555
0.851368
0.846266
0.850385
0.864718
0.858113
0.855573
0.849766
0.854674
0.863332
0.854427
0.85102
0.856188
0.847212
0.852736
0.853274
0.852717
0.854096
0.845611
0.859823
0.857673
0.860579
0.855525
0.857205
0.862168
0.851702
0.858835
0.843454
0.85206
0.837124
0.832477
0.84502
0.845555
0.851368
0.846266
0.850385
0.864718
0.858113
0.855573
0.849766
0.854674
0.863332
0.854427
0.85102
0.856188
0.847212
0.852736
0.853274
0.852717
0.854096
0.845611
0.859823
0.857673
0.860579
0.855525
0.857205
0.862168
0.851702
0.858835
0.843454
0.85206
0.837124
0.832477
0.84502
0.845555
0.851368
0.846266
0.850385
0.864718
0.858113
0.855573
0.849766
0.854674
0.863332
0.854427
0.85102
0.856188
0.847212
0.852736
0.853274
0.852717
0.854096
0.845611
0.859823
0.857673
0.860579
0.855525
0.857205
0.862168
0.851702
0.858835
0.843454
0.85206
0.837124
0.832477
0.84502
0.845555
0.851368
0.846266
0.850385
0.864718
0.858113
0.855573
0.849766
0.854674
0.863332
0.854427
0.85102
0.856188
0.847212
0.852736
0.853274
0.852717
0.854096
0.845611
0.859823
