# Supplementary material for: Grape Leaf Black Rot Detection Based on Super-Resolution Image Enhancement and Deep Learning
Source: Front Plant Sci. 2021 Jun 29;12:695749. doi: 10.3389/fpls.2021.695749 (PMC8277438; doi:10.3389/fpls.2021.695749)
Supplement: Supplementary file 5 [file Data_Sheet_5.ZIP › code/result/200-nn/results.txt]

     0/199     3.04G      5.83      4.27         0      10.1        21       512     0.387     0.167     0.134     0.233      5.11      3.26         0
     1/199     4.69G       5.1      2.28         0      7.38        50       512     0.257     0.721     0.369     0.379      4.89      1.74         0
     2/199      4.7G      4.42      1.62         0      6.03        16       512     0.574     0.822     0.735     0.676      3.73      1.42         0
     3/199      4.7G      3.54      1.41         0      4.94        26       512     0.668     0.851     0.827     0.748      3.23      1.29         0
     4/199      4.7G      3.14      1.24         0      4.38        18       512     0.697     0.933     0.914     0.798      2.81      1.23         0
     5/199      4.7G       2.9      1.18         0      4.08        23       512     0.722     0.939     0.915     0.816      2.68      1.15         0
     6/199      4.7G      2.76      1.14         0       3.9        34       512     0.761     0.932     0.923     0.838      2.63      1.13         0
     7/199      4.7G      2.67      1.17         0      3.84        32       512     0.756     0.946     0.935     0.841      2.52      1.09         0
     8/199      4.7G      2.66      1.13         0      3.79        15       512     0.764     0.954     0.942     0.848      2.47      1.09         0
     9/199      4.7G      2.52      1.11         0      3.63        55       512     0.782     0.956     0.953     0.861      2.39      1.07         0
    10/199      4.7G      2.48      1.11         0       3.6        18       512      0.77     0.958     0.949     0.854      2.44      1.07         0
    11/199      4.7G       2.5      1.07         0      3.56        38       512     0.778     0.962     0.953      0.86      2.34      1.06         0
    12/199      4.7G      2.43      1.06         0      3.49        43       512      0.81     0.953     0.956     0.876      2.39      1.06         0
    13/199      4.7G      2.39      1.06         0      3.45        25       512     0.797     0.954     0.951     0.868      2.41      1.05         0
    14/199      4.7G      2.42      1.08         0       3.5        82       512     0.805     0.959     0.958     0.875      2.32      1.05         0
    15/199      4.7G      2.37      1.08         0      3.45        44       512     0.803     0.963     0.959     0.876      2.39      1.05         0
    16/199      4.7G      2.35         1         0      3.36        25       512     0.809     0.959     0.956     0.877      2.33      1.04         0
    17/199      4.7G      2.33      1.04         0      3.37        23       512     0.811     0.959     0.957     0.878       2.3      1.03         0
    18/199      4.7G      2.32      1.07         0      3.39        26       512     0.816     0.959     0.957     0.882       2.3      1.03         0
    19/199      4.7G      2.28     0.999         0      3.28        22       512     0.812     0.956     0.952     0.878      2.31      1.03         0
    20/199      4.7G      2.27      1.02         0      3.29        46       512     0.819     0.961     0.958     0.884      2.29      1.02         0
    21/199      4.7G      2.24      1.03         0      3.27        46       512     0.814     0.964     0.961     0.883      2.31      1.03         0
    22/199      4.7G      2.27      1.01         0      3.28        14       512     0.825     0.961      0.96     0.888      2.29      1.02         0
    23/199      4.7G      2.21      1.01         0      3.22        20       512     0.823     0.959     0.958     0.886      2.31      1.02         0
    24/199      4.7G      2.26     0.991         0      3.25        20       512     0.812     0.968     0.963     0.883      2.29      1.01         0
    25/199      4.7G       2.2     0.991         0      3.19        13       512      0.82     0.962     0.961     0.885      2.26      1.02         0
    26/199      4.7G      2.25         1         0      3.25        53       512     0.825      0.96     0.962     0.887      2.28      1.02         0
    27/199      4.7G      2.17      1.03         0      3.21        21       512      0.81     0.966     0.961     0.881      2.29         1         0
    28/199      4.7G      2.19     0.955         0      3.14        13       512     0.818     0.966     0.964     0.886      2.28      1.01         0
    29/199      4.7G      2.19     0.978         0      3.17        27       512     0.823     0.964     0.963     0.888      2.29      1.01         0
    30/199      4.7G      2.19     0.983         0      3.18        13       512      0.82     0.961      0.96     0.885       2.3      1.03         0
    31/199      4.7G      2.16      1.02         0      3.18        11       512     0.819     0.959     0.957     0.883       2.3      1.03         0
    32/199      4.7G      2.17     0.964         0      3.14        14       512     0.823     0.961     0.963     0.887      2.25      1.01         0
    33/199      4.7G      2.14     0.991         0      3.13        28       512     0.822     0.961      0.96     0.886      2.27      1.01         0
    34/199      4.7G      2.13     0.973         0       3.1        25       512     0.829     0.959     0.963     0.889       2.3      1.02         0
    35/199      4.7G      2.13     0.962         0      3.09        39       512     0.828     0.956     0.959     0.888      2.32      1.01         0
    36/199      4.7G      2.13     0.986         0      3.12        37       512     0.839     0.957      0.96     0.894      2.29      1.02         0
    37/199      4.7G      2.11      0.97         0      3.08        16       512     0.834     0.957     0.962     0.892      2.26      1.02         0
    38/199      4.7G      2.14     0.978         0      3.11        24       512      0.83     0.959     0.962      0.89      2.25      1.02         0
    39/199      4.7G      2.09     0.932         0      3.03        15       512     0.842     0.957      0.96     0.896       2.3         1         0
    40/199      4.7G      2.08     0.955         0      3.03        25       512     0.826     0.961      0.96     0.889      2.33      1.01         0
    41/199      4.7G      2.06     0.984         0      3.05        27       512     0.845     0.955     0.959     0.897       2.3      1.01         0
    42/199      4.7G      2.07      0.98         0      3.05        21       512     0.848     0.955      0.96     0.898      2.26      1.02         0
    43/199      4.7G      2.06     0.985         0      3.05        18       512      0.84     0.953     0.961     0.893      2.28      1.02         0
    44/199      4.7G      2.08     0.962         0      3.04        14       512     0.837      0.96     0.963     0.894       2.3      1.02         0
    45/199      4.7G      2.06     0.935         0         3        21       512     0.839     0.956     0.958     0.894      2.29      1.02         0
    46/199      4.7G      2.01     0.968         0      2.98        22       512     0.839     0.955     0.957     0.893      2.29      1.02         0
    47/199      4.7G      2.05     0.929         0      2.98        59       512     0.852     0.956     0.965     0.901      2.27      1.02         0
    48/199      4.7G      2.03     0.946         0      2.98        36       512     0.842      0.96     0.962     0.897      2.28      1.02         0
    49/199      4.7G      2.02     0.946         0      2.97        26       512     0.845      0.96     0.966     0.898      2.26      1.01         0
    50/199      4.7G      2.02     0.921         0      2.94        34       512     0.835     0.957     0.957     0.892      2.32      1.01         0
    51/199      4.7G         2     0.919         0      2.92        16       512     0.847     0.957     0.961     0.899      2.26      1.02         0
    52/199      4.7G      2.02     0.951         0      2.97        57       512     0.847     0.959     0.963       0.9      2.25      1.01         0
    53/199      4.7G      1.98     0.922         0       2.9        29       512     0.829     0.964     0.962     0.891      2.28      1.01         0
    54/199      4.7G      1.98     0.921         0       2.9        23       512     0.843     0.963     0.965     0.899      2.26      1.02         0
    55/199      4.7G      1.98     0.921         0       2.9        14       512     0.846     0.959     0.964     0.899      2.26      1.01         0
    56/199      4.7G      1.99     0.916         0       2.9        35       512     0.837     0.961     0.963     0.895      2.28      1.02         0
    57/199      4.7G      1.98       0.9         0      2.88        38       512     0.843     0.957      0.96     0.897      2.26      1.02         0
    58/199      4.7G      1.96     0.897         0      2.86        11       512     0.849      0.96     0.961     0.901      2.26      1.02         0
    59/199      4.7G      1.95     0.875         0      2.83        18       512     0.843     0.961     0.962     0.898      2.29      1.02         0
    60/199      4.7G      1.94     0.947         0      2.89        25       512     0.842     0.962     0.962     0.898      2.33      1.01         0
    61/199      4.7G      1.96     0.916         0      2.87        35       512     0.843     0.957     0.957     0.896      2.32      1.01         0
    62/199      4.7G      1.92     0.898         0      2.82        18       512     0.849     0.957     0.961       0.9      2.29      1.02         0
    63/199      4.7G      1.93     0.905         0      2.83        21       512     0.852     0.956      0.96     0.901      2.29      1.01         0
    64/199      4.7G      1.91     0.897         0       2.8        50       512     0.844     0.956      0.96     0.897      2.27      1.02         0
    65/199      4.7G      1.91     0.926         0      2.83        30       512     0.859     0.958     0.964     0.906      2.31      1.02         0
    66/199      4.7G      1.92     0.879         0       2.8        11       512     0.843      0.96     0.963     0.897      2.34      1.03         0
    67/199      4.7G      1.88     0.894         0      2.77        30       512     0.845     0.956     0.961     0.897       2.3      1.04         0
    68/199      4.7G      1.87     0.913         0      2.79        10       512     0.853     0.952     0.955       0.9      2.34      1.04         0
    69/199      4.7G      1.88     0.905         0      2.78        19       512     0.843     0.962     0.963     0.899       2.3      1.03         0
    70/199      4.7G      1.89     0.907         0      2.79        42       512     0.852     0.958      0.96     0.902      2.29      1.04         0
    71/199      4.7G      1.87     0.889         0      2.76        45       512     0.852     0.956     0.961     0.901       2.3      1.04         0
    72/199      4.7G      1.88      0.89         0      2.77        39       512     0.858     0.959     0.964     0.906       2.3      1.04         0
    73/199      4.7G      1.87     0.892         0      2.76        68       512     0.858     0.958     0.962     0.905      2.31      1.03         0
    74/199      4.7G      1.85     0.878         0      2.73        25       512     0.846     0.957     0.958     0.899      2.31      1.03         0
    75/199      4.7G      1.85     0.869         0      2.72        37       512     0.847      0.96     0.962       0.9      2.34      1.05         0
    76/199      4.7G      1.84     0.876         0      2.72        26       512     0.848     0.962     0.961     0.901      2.32      1.04         0
    77/199      4.7G      1.83     0.895         0      2.73        37       512     0.853      0.96     0.964     0.904      2.33      1.04         0
    78/199      4.7G       1.8     0.854         0      2.65        20       512     0.856     0.953     0.957     0.902      2.34      1.04         0
    79/199      4.7G      1.79     0.882         0      2.67        65       512     0.854     0.957     0.963     0.903      2.35      1.04         0
    80/199      4.7G       1.8     0.857         0      2.66        26       512     0.856     0.957     0.963     0.904      2.33      1.05         0
    81/199      4.7G      1.84      0.85         0      2.69        48       512     0.853     0.959     0.963     0.903       2.3      1.04         0
    82/199      4.7G      1.77     0.863         0      2.64        21       512     0.854     0.957      0.96     0.902      2.32      1.05         0
    83/199      4.7G      1.78     0.824         0       2.6        41       512     0.849     0.955     0.953     0.899      2.31      1.06         0
    84/199      4.7G      1.79     0.878         0      2.66        22       512     0.844     0.958     0.957     0.897      2.34      1.05         0
    85/199      4.7G      1.77      0.86         0      2.63        59       512      0.85     0.956      0.96       0.9      2.31      1.05         0
    86/199      4.7G      1.77     0.828         0       2.6        18       512     0.864     0.951     0.957     0.905      2.32      1.05         0
    87/199      4.7G      1.76     0.826         0      2.59        29       512     0.862     0.952     0.958     0.905       2.3      1.05         0
    88/199      4.7G      1.74     0.845         0      2.59        40       512     0.857     0.955     0.957     0.903      2.32      1.05         0
    89/199      4.7G      1.74     0.842         0      2.58        16       512     0.861     0.955     0.959     0.905      2.31      1.06         0
    90/199      4.7G      1.74     0.854         0      2.59        48       512     0.866     0.953     0.963     0.907      2.32      1.05         0
    91/199      4.7G      1.76     0.876         0      2.63        48       512     0.863     0.954     0.961     0.906      2.32      1.05         0
    92/199      4.7G      1.73     0.849         0      2.57        30       512     0.861     0.957      0.96     0.906       2.3      1.07         0
    93/199      4.7G      1.71     0.823         0      2.53        32       512     0.865     0.952     0.956     0.906      2.31      1.07         0
    94/199      4.7G      1.71     0.825         0      2.53        15       512     0.849     0.955     0.953     0.899      2.31      1.07         0
    95/199      4.7G      1.72     0.814         0      2.53        26       512     0.857     0.955     0.956     0.904      2.31      1.07         0
    96/199      4.7G      1.71     0.831         0      2.54        21       512     0.856     0.951     0.959     0.901      2.33      1.08         0
    97/199      4.7G       1.7     0.815         0      2.51        23       512     0.851     0.953     0.955     0.899      2.32      1.08         0
    98/199      4.7G      1.67     0.824         0      2.49        20       512      0.86     0.953     0.954     0.904      2.32      1.08         0
    99/199      4.7G      1.69     0.828         0      2.52        19       512     0.849      0.95     0.952     0.897      2.32      1.07         0
   100/199      4.7G      1.67     0.792         0      2.46        15       512     0.854      0.95     0.958       0.9      2.32      1.08         0
   101/199      4.7G      1.66      0.81         0      2.47        30       512     0.848     0.956     0.954     0.899      2.34      1.08         0
   102/199      4.7G      1.68     0.821         0       2.5        42       512     0.856     0.958     0.963     0.904      2.35      1.08         0
   103/199      4.7G      1.65     0.807         0      2.45        14       512      0.86     0.957     0.959     0.906      2.34      1.08         0
   104/199      4.7G      1.64     0.803         0      2.44        32       512     0.858     0.954     0.957     0.904      2.36       1.1         0
   105/199      4.7G      1.64     0.786         0      2.42        31       512     0.862      0.95     0.955     0.904      2.34      1.08         0
   106/199      4.7G      1.62     0.793         0      2.42        60       512     0.858     0.951     0.958     0.902      2.36       1.1         0
   107/199      4.7G      1.63     0.807         0      2.43        38       512     0.848     0.959     0.955       0.9      2.35      1.08         0
   108/199      4.7G      1.62     0.778         0       2.4        21       512     0.856      0.95     0.953     0.901      2.34      1.09         0
   109/199      4.7G      1.63     0.797         0      2.42        33       512     0.853     0.951     0.954       0.9      2.36      1.09         0
   110/199      4.7G       1.6     0.811         0      2.41        19       512     0.848     0.952     0.952     0.897      2.35      1.09         0
   111/199      4.7G       1.6     0.802         0       2.4        22       512     0.855     0.956     0.958     0.903      2.34       1.1         0
   112/199      4.7G      1.58     0.795         0      2.38        35       512     0.852     0.953     0.954     0.899      2.33       1.1         0
   113/199      4.7G      1.58     0.789         0      2.37        32       512     0.854     0.951     0.951       0.9      2.34      1.11         0
   114/199      4.7G       1.6     0.792         0      2.39        37       512     0.852     0.954     0.954       0.9      2.34       1.1         0
   115/199      4.7G      1.56      0.77         0      2.33        17       512      0.86     0.957     0.956     0.906      2.33      1.11         0
   116/199      4.7G      1.56     0.782         0      2.35        21       512     0.863     0.955     0.956     0.907      2.34      1.09         0
   117/199      4.7G      1.59     0.802         0      2.39        21       512     0.856     0.955     0.956     0.903      2.35      1.09         0
   118/199      4.7G      1.54     0.767         0      2.31        26       512      0.85      0.95     0.952     0.897      2.37       1.1         0
   119/199      4.7G      1.54     0.757         0      2.29        23       512     0.859     0.948     0.954     0.901      2.35       1.1         0
   120/199      4.7G      1.54     0.787         0      2.33        38       512     0.852     0.951     0.952     0.899      2.34      1.09         0
   121/199      4.7G      1.54     0.762         0       2.3         6       512     0.856     0.948     0.953       0.9      2.38      1.11         0
   122/199      4.7G      1.53     0.783         0      2.32        32       512     0.857     0.953     0.956     0.903      2.36       1.1         0
   123/199      4.7G      1.53     0.764         0      2.29        40       512     0.865     0.947     0.956     0.904      2.35      1.11         0
   124/199      4.7G      1.53     0.762         0      2.29        11       512     0.856     0.953     0.954     0.902      2.35      1.12         0
   125/199      4.7G      1.51     0.753         0      2.27        22       512      0.86     0.946     0.952     0.901      2.34      1.11         0
   126/199      4.7G      1.53     0.782         0      2.31        48       512     0.858     0.948     0.955     0.901      2.34       1.1         0
   127/199      4.7G       1.5      0.75         0      2.25        31       512      0.86     0.948     0.955     0.902      2.35       1.1         0
   128/199      4.7G       1.5     0.749         0      2.25        10       512     0.849     0.949     0.951     0.896      2.35      1.12         0
   129/199      4.7G       1.5     0.754         0      2.26        36       512     0.855     0.948     0.953     0.899      2.36      1.12         0
   130/199      4.7G       1.5     0.778         0      2.28        46       512     0.855     0.953     0.956     0.901      2.35      1.12         0
   131/199      4.7G      1.49     0.764         0      2.26        37       512      0.86     0.948     0.954     0.902      2.35      1.12         0
   132/199      4.7G      1.51     0.774         0      2.28        39       512     0.852     0.951     0.951     0.899      2.36      1.12         0
   133/199      4.7G      1.49     0.747         0      2.24        24       512     0.854     0.953     0.954     0.901      2.36      1.13         0
   134/199      4.7G      1.47     0.766         0      2.24        11       512     0.856     0.949     0.955       0.9      2.36      1.14         0
   135/199      4.7G      1.49     0.743         0      2.23        21       512     0.859     0.954     0.956     0.904      2.36      1.14         0
   136/199      4.7G      1.47     0.748         0      2.22        31       512     0.859     0.951     0.953     0.903      2.36      1.14         0
   137/199      4.7G      1.46     0.746         0      2.21        21       512     0.857     0.956     0.954     0.904      2.36      1.14         0
   138/199      4.7G      1.47     0.711         0      2.18        44       512     0.855     0.951     0.953     0.901      2.37      1.15         0
   139/199      4.7G      1.45      0.74         0      2.19        42       512     0.858     0.953     0.953     0.903      2.38      1.15         0
   140/199      4.7G      1.46     0.734         0      2.19        29       512     0.853     0.953     0.952       0.9      2.37      1.15         0
   141/199      4.7G      1.45     0.734         0      2.18        19       512     0.852     0.953     0.952       0.9      2.37      1.14         0
   142/199      4.7G      1.46     0.734         0      2.19        37       512      0.86     0.949     0.952     0.902      2.37      1.14         0
   143/199      4.7G      1.44      0.74         0      2.18        36       512     0.858      0.95     0.952     0.901      2.36      1.14         0
   144/199      4.7G      1.45     0.736         0      2.18        35       512     0.865     0.952     0.954     0.906      2.36      1.14         0
   145/199      4.7G      1.44     0.734         0      2.18        40       512     0.858     0.949     0.953     0.902      2.37      1.14         0
   146/199      4.7G      1.43      0.74         0      2.17        35       512     0.859     0.949     0.952     0.902      2.37      1.16         0
   147/199      4.7G      1.44     0.754         0      2.19        32       512     0.861     0.949     0.954     0.903      2.37      1.16         0
   148/199      4.7G      1.42     0.723         0      2.15        46       512     0.858     0.949      0.95     0.901      2.37      1.15         0
   149/199      4.7G      1.43     0.725         0      2.15        35       512      0.86      0.95     0.952     0.903      2.37      1.15         0
   150/199      4.7G      1.41     0.734         0      2.14        32       512     0.861     0.948     0.952     0.902      2.36      1.16         0
   151/199      4.7G      1.42     0.725         0      2.15         5       512     0.858      0.95     0.953     0.902      2.36      1.16         0
   152/199      4.7G      1.42     0.726         0      2.15        44       512     0.855     0.949     0.951       0.9      2.37      1.16         0
   153/199      4.7G      1.42     0.706         0      2.12        30       512     0.859     0.946     0.951     0.901      2.37      1.17         0
   154/199      4.7G       1.4     0.714         0      2.11        19       512     0.857     0.949     0.951     0.901      2.37      1.17         0
   155/199      4.7G       1.4     0.715         0      2.11        26       512     0.857     0.949     0.951       0.9      2.37      1.16         0
   156/199      4.7G      1.39     0.736         0      2.13        51       512     0.862     0.945     0.949     0.902      2.37      1.16         0
   157/199      4.7G      1.41     0.737         0      2.15        32       512     0.855      0.95     0.952       0.9      2.38      1.17         0
   158/199      4.7G      1.38     0.689         0      2.07         7       512     0.858     0.948     0.949     0.901      2.37      1.17         0
   159/199      4.7G      1.39     0.703         0       2.1        14       512     0.855      0.95     0.949       0.9      2.37      1.17         0
   160/199      4.7G      1.38     0.717         0       2.1        48       512     0.858     0.949     0.951     0.901      2.36      1.17         0
   161/199      4.7G       1.4     0.734         0      2.13        22       512     0.855      0.95     0.951       0.9      2.37      1.17         0
   162/199      4.7G      1.37     0.718         0      2.09        13       512     0.863     0.945      0.95     0.902      2.37      1.18         0
   163/199      4.7G      1.39     0.711         0       2.1        38       512     0.855     0.948     0.949     0.899      2.37      1.18         0
   164/199      4.7G      1.39     0.724         0      2.11        33       512     0.858     0.948      0.95       0.9      2.37      1.17         0
   165/199      4.7G      1.39     0.708         0       2.1        45       512     0.854     0.947     0.948     0.898      2.37      1.17         0
   166/199      4.7G      1.37     0.713         0      2.08        31       512     0.862     0.949     0.951     0.904      2.37      1.17         0
   167/199      4.7G      1.37     0.709         0      2.08        52       512     0.856     0.952     0.949     0.902      2.38      1.17         0
   168/199      4.7G      1.39     0.688         0      2.07        22       512     0.858      0.95     0.951     0.902      2.37      1.18         0
   169/199      4.7G      1.37     0.699         0      2.07        42       512     0.856     0.948     0.947       0.9      2.37      1.18         0
   170/199      4.7G      1.37     0.739         0      2.11        27       512     0.859     0.948      0.95     0.901      2.37      1.17         0
   171/199      4.7G      1.36     0.712         0      2.07        33       512     0.857     0.948     0.951       0.9      2.38      1.17         0
   172/199      4.7G      1.35     0.687         0      2.04        23       512     0.856     0.946      0.95     0.899      2.37      1.18         0
   173/199      4.7G      1.36     0.718         0      2.08        42       512     0.857     0.948      0.95       0.9      2.37      1.18         0
   174/199      4.7G      1.36     0.696         0      2.05        17       512     0.856     0.948     0.949       0.9      2.37      1.17         0
   175/199      4.7G      1.35       0.7         0      2.05        35       512     0.858     0.947     0.947       0.9      2.37      1.18         0
   176/199      4.7G      1.36     0.727         0      2.09         9       512     0.859      0.95      0.95     0.902      2.37      1.18         0
   177/199      4.7G      1.35     0.692         0      2.04        26       512     0.856     0.954     0.951     0.902      2.37      1.18         0
   178/199      4.7G      1.35     0.684         0      2.04        28       512      0.86      0.95     0.949     0.903      2.38      1.18         0
   179/199      4.7G      1.35     0.694         0      2.04        26       512     0.862     0.948     0.948     0.903      2.37      1.18         0
   180/199      4.7G      1.33     0.685         0      2.01        27       512      0.86     0.951     0.949     0.903      2.37      1.18         0
   181/199      4.7G      1.34     0.708         0      2.05        51       512     0.859     0.949      0.95     0.902      2.37      1.18         0
   182/199      4.7G      1.35     0.682         0      2.03        13       512     0.859     0.949     0.947     0.902      2.37      1.18         0
   183/199      4.7G      1.35     0.666         0      2.02        14       512      0.86     0.951      0.95     0.903      2.38      1.19         0
   184/199      4.7G      1.34     0.694         0      2.03        50       512     0.859     0.949     0.949     0.902      2.38      1.18         0
   185/199      4.7G      1.33      0.69         0      2.02        20       512     0.859     0.951     0.949     0.903      2.38      1.18         0
   186/199      4.7G      1.34     0.692         0      2.03        22       512      0.86      0.95      0.95     0.903      2.38      1.18         0
   187/199      4.7G      1.34     0.706         0      2.04        41       512      0.86     0.948     0.948     0.902      2.38      1.18         0
   188/199      4.7G      1.34     0.703         0      2.04        38       512     0.861     0.949     0.949     0.903      2.38      1.18         0
   189/199      4.7G      1.33     0.706         0      2.03        33       512     0.862     0.948      0.95     0.903      2.38      1.19         0
   190/199      4.7G      1.34     0.683         0      2.02        33       512     0.863     0.951     0.951     0.905      2.37      1.19         0
   191/199      4.7G      1.33     0.676         0      2.01        25       512     0.861     0.949      0.95     0.903      2.37      1.19         0
   192/199      4.7G      1.33     0.684         0      2.01        28       512      0.86     0.948     0.949     0.902      2.37      1.18         0
   193/199      4.7G      1.34     0.688         0      2.02        26       512     0.861     0.951     0.951     0.904      2.37      1.19         0
   194/199      4.7G      1.33     0.697         0      2.03        20       512     0.858     0.948     0.948     0.901      2.37      1.19         0
   195/199      4.7G      1.33     0.699         0      2.03        57       512     0.858     0.948     0.949     0.901      2.38      1.19         0
   196/199      4.7G      1.33     0.684         0      2.01        48       512     0.861     0.949      0.95     0.903      2.38       1.2         0
   197/199      4.7G      1.33     0.702         0      2.03        32       512     0.859     0.947     0.949     0.901      2.37      1.19         0
   198/199      4.7G      1.33     0.692         0      2.02        20       512     0.861     0.946     0.948     0.901      2.37      1.19         0
   199/199      4.7G      1.33     0.689         0      2.01        19       512     0.859     0.948     0.949     0.902      2.38       1.2         0
