# Supplementary material for: Grape Leaf Black Rot Detection Based on Super-Resolution Image Enhancement and Deep Learning
Source: Front Plant Sci. 2021 Jun 29;12:695749. doi: 10.3389/fpls.2021.695749 (PMC8277438; doi:10.3389/fpls.2021.695749)
Supplement: Supplementary file 5 [file Data_Sheet_5.ZIP › code/result/200-nn/rr.xlsx]

## Sheet: Sheet1
NN-R
0.833931
0.933367
0.943106
0.923629
0.943106
0.967196
0.954895
0.966171
0.959025
0.958483
0.952332
0.961046
0.956433
0.954895
0.965146
0.947352
0.950794
0.952845
0.952845
0.959508
0.958995
0.952845
0.949257
0.945156
0.956433
0.953357
0.959073
0.950794
0.948232
0.961046
0.944644
0.953357
0.952845
0.941446
0.95387
0.944131
0.947603
0.946694
0.950282
0.952222
0.943203
0.949257
0.941568
0.950794
0.948749
0.948226
0.952845
0.946181
0.946181
0.939518
0.95592
0.95182
0.946181
0.946694
0.942081
0.94802
0.94099
0.939006
0.943619
0.941267
0.945669
0.946517
0.943619
0.940543
0.947207
0.941056
0.942081
0.937981
0.939006
0.940543
0.93388
0.940031
0.936443
0.938493
0.933316
0.93593
0.936955
0.937981
0.941568
0.937981
0.952845
0.941446
0.95387
0.944131
0.947603
0.946694
0.950282
0.952222
0.943203
0.949257
0.941568
0.950794
0.948749
0.948226
0.952845
0.946181
0.946181
0.939518
0.95592
0.95182
0.946181
0.946694
0.942081
0.94802
0.94099
0.939006
0.943619
0.941267
0.945669
0.946517
0.943619
0.940543
0.947207
0.941056
0.942081
0.937981
0.939006
0.940543
0.93388
0.940031
0.936443
0.938493
0.933316
0.93593
0.936955
0.937981
0.941568
0.939518
0.95592
0.95182
0.946181
0.946694
0.942081
0.94802
0.94099
0.939006
0.943619
0.941267
0.945669
0.946517
0.943619
0.940543
0.947207
0.941056
0.942081
0.937981
0.939006
0.940543
0.93388
0.940031
0.942
0.943
0.944
0.942
0.943
0.944
0.951
0.951
0.95182
0.946181
0.946694
0.942081
0.94802
0.94099
0.939006
0.943619
0.941267
0.945669
0.946517
0.943619
0.940543
0.947207
0.941056
0.942081
0.937981
0.939006
0.940543
0.93388
0.940031
0.942
0.943
0.944
0.942
0.943
0.944
0.951
0.945669
0.946517
0.943619
0.940543
0.947207
0.941056
0.942081
0.937981
0.939006
0.940543
0.944
0.946
0.948
0.946
0.944
