# Supplementary material for: Grape Leaf Black Rot Detection Based on Super-Resolution Image Enhancement and Deep Learning
Source: Front Plant Sci. 2021 Jun 29;12:695749. doi: 10.3389/fpls.2021.695749 (PMC8277438; doi:10.3389/fpls.2021.695749)
Supplement: Supplementary file 5 [file Data_Sheet_5.ZIP › code/result/200-yuan-spp/results.csv]

0/199	2.09G	4.8	5.15	0	9.95	71	256	0.17	0.306	0.139	0.219	5.25	3.58	0
1/199	2.38G	4.27	2.54	0	6.81	37	256	0.255	0.571	0.39	0.352	4.6	2.26	0
2/199	2.38G	4.38	1.91	0	6.29	39	256	0.49	0.761	0.686	0.597	3.52	1.71	0
3/199	2.38G	3.52	1.6	0	5.12	36	256	0.581	0.818	0.759	0.68	3.52	1.44	0
4/199	2.38G	3.21	1.4	0	4.6	29	256	0.693	0.871	0.848	0.772	3.03	1.38	0
5/199	2.38G	2.98	1.37	0	4.35	48	256	0.728	0.892	0.867	0.802	2.83	1.33	0
6/199	2.38G	2.62	1.32	0	3.94	19	256	0.765	0.9	0.884	0.827	2.8	1.29	0
7/199	2.38G	2.73	1.33	0	4.06	47	256	0.767	0.913	0.897	0.834	2.73	1.27	0
8/199	2.38G	2.81	1.31	0	4.11	30	256	0.776	0.924	0.91	0.844	2.68	1.26	0
9/199	2.38G	2.6	1.28	0	3.88	27	256	0.787	0.923	0.909	0.849	2.69	1.26	0
10/199	2.38G	2.68	1.31	0	3.99	34	256	0.781	0.931	0.915	0.849	2.77	1.24	0
11/199	2.38G	2.63	1.28	0	3.91	20	256	0.785	0.936	0.919	0.854	2.62	1.23	0
12/199	2.38G	2.36	1.27	0	3.63	20	256	0.794	0.92	0.903	0.852	2.72	1.24	0
13/199	2.38G	2.65	1.25	0	3.9	17	256	0.805	0.936	0.922	0.866	2.59	1.24	0
14/199	2.38G	2.5	1.3	0	3.8	11	256	0.794	0.925	0.916	0.855	2.39	1.31	0
15/199	2.38G	2.42	1.27	0	3.69	41	256	0.785	0.932	0.92	0.852	2.46	1.3	0
16/199	2.38G	2.38	1.25	0	3.62	23	256	0.807	0.914	0.914	0.857	2.64	1.32	0
17/199	2.38G	2.22	1.32	0	3.54	23	256	0.804	0.924	0.912	0.86	2.43	1.27	0
18/199	2.38G	2.32	1.35	0	3.67	39	256	0.798	0.926	0.916	0.857	2.37	1.26	0
19/199	2.38G	1.99	1.24	0	3.23	45	256	0.797	0.94	0.927	0.862	2.13	1.28	0
20/199	2.38G	2.08	1.24	0	3.32	18	256	0.809	0.933	0.923	0.866	2.2	1.28	0
21/199	2.38G	2.03	1.29	0	3.31	26	256	0.803	0.939	0.929	0.865	2.18	1.28	0
22/199	2.38G	1.96	1.26	0	3.22	34	256	0.806	0.936	0.928	0.866	2.34	1.23	0
23/199	2.38G	2.25	1.27	0	3.52	18	256	0.81	0.935	0.923	0.868	2.11	1.26	0
24/199	2.38G	1.95	1.25	0	3.2	28	256	0.804	0.94	0.93	0.867	2.05	1.27	0
25/199	2.38G	1.96	1.23	0	3.19	14	256	0.81	0.941	0.928	0.871	2.07	1.27	0
26/199	2.38G	1.91	1.24	0	3.16	26	256	0.816	0.942	0.932	0.874	2.03	1.26	0
27/199	2.38G	2.13	1.3	0	3.43	40	256	0.818	0.939	0.931	0.874	2	1.26	0
28/199	2.38G	1.93	1.23	0	3.15	21	256	0.803	0.943	0.925	0.868	1.98	1.26	0
29/199	2.38G	1.98	1.25	0	3.23	28	256	0.812	0.943	0.932	0.873	2.04	1.25	0
30/199	2.38G	1.87	1.2	0	3.07	19	256	0.814	0.949	0.937	0.876	2.11	1.25	0
31/199	2.38G	1.94	1.25	0	3.19	14	256	0.811	0.944	0.934	0.873	2.08	1.26	0
32/199	2.38G	1.9	1.2	0	3.1	37	256	0.817	0.945	0.935	0.877	2.26	1.23	0
33/199	2.38G	1.81	1.24	0	3.05	28	256	0.823	0.943	0.937	0.879	1.96	1.27	0
34/199	2.38G	1.91	1.25	0	3.16	24	256	0.82	0.945	0.933	0.878	2.03	1.25	0
35/199	2.38G	1.82	1.21	0	3.02	27	256	0.822	0.945	0.936	0.88	1.96	1.26	0
36/199	2.38G	1.85	1.22	0	3.08	22	256	0.815	0.944	0.936	0.875	1.97	1.24	0
37/199	2.38G	1.95	1.22	0	3.17	43	256	0.812	0.948	0.935	0.875	1.91	1.26	0
38/199	2.38G	1.86	1.24	0	3.1	53	256	0.841	0.933	0.934	0.884	1.93	1.28	0
39/199	2.38G	1.91	1.25	0	3.16	32	256	0.823	0.939	0.933	0.877	1.88	1.26	0
40/199	2.38G	1.9	1.27	0	3.17	16	256	0.803	0.944	0.933	0.868	1.99	1.24	0
41/199	2.38G	1.83	1.25	0	3.08	30	256	0.805	0.942	0.931	0.868	1.92	1.25	0
42/199	2.38G	1.87	1.24	0	3.11	30	256	0.81	0.941	0.931	0.871	1.89	1.24	0
43/199	2.38G	1.87	1.24	0	3.11	23	256	0.826	0.941	0.936	0.88	1.95	1.25	0
44/199	2.38G	1.83	1.25	0	3.07	45	256	0.825	0.944	0.935	0.881	1.97	1.24	0
45/199	2.38G	1.79	1.21	0	3	19	256	0.824	0.935	0.926	0.876	1.93	1.25	0
46/199	2.38G	1.69	1.23	0	2.92	39	256	0.819	0.95	0.939	0.88	1.92	1.23	0
47/199	2.38G	1.8	1.17	0	2.97	21	256	0.831	0.945	0.937	0.885	1.84	1.25	0
48/199	2.38G	1.74	1.21	0	2.95	11	256	0.825	0.944	0.936	0.881	1.97	1.25	0
49/199	2.38G	1.72	1.2	0	2.91	35	256	0.827	0.943	0.937	0.882	1.93	1.24	0
50/199	2.38G	1.73	1.19	0	2.91	27	256	0.829	0.943	0.938	0.883	1.89	1.24	0
51/199	2.38G	1.73	1.17	0	2.9	59	256	0.835	0.941	0.933	0.885	1.94	1.24	0
52/199	2.38G	1.68	1.16	0	2.84	27	256	0.839	0.943	0.938	0.888	1.85	1.24	0
53/199	2.38G	1.67	1.18	0	2.85	49	256	0.83	0.945	0.938	0.884	1.83	1.23	0
54/199	2.38G	1.69	1.21	0	2.91	28	256	0.827	0.939	0.937	0.879	1.84	1.25	0
55/199	2.38G	1.75	1.16	0	2.9	19	256	0.827	0.944	0.935	0.882	1.87	1.24	0
56/199	2.38G	1.68	1.15	0	2.84	17	256	0.825	0.944	0.934	0.881	1.74	1.24	0
57/199	2.38G	1.71	1.16	0	2.87	60	256	0.825	0.943	0.935	0.88	1.77	1.24	0
58/199	2.38G	1.6	1.15	0	2.75	22	256	0.828	0.945	0.936	0.883	1.83	1.24	0
59/199	2.38G	1.7	1.16	0	2.85	29	256	0.828	0.941	0.935	0.881	1.78	1.24	0
60/199	2.38G	1.74	1.19	0	2.93	20	256	0.839	0.945	0.941	0.889	1.85	1.22	0
61/199	2.38G	1.64	1.18	0	2.82	32	256	0.824	0.945	0.934	0.88	1.91	1.24	0
62/199	2.38G	1.7	1.16	0	2.86	17	256	0.839	0.946	0.941	0.89	1.88	1.23	0
63/199	2.38G	1.59	1.16	0	2.75	55	256	0.829	0.946	0.935	0.884	1.86	1.24	0
64/199	2.38G	1.7	1.16	0	2.86	54	256	0.831	0.937	0.933	0.881	1.8	1.24	0
65/199	2.38G	1.66	1.19	0	2.84	36	256	0.833	0.945	0.939	0.886	1.79	1.25	0
66/199	2.38G	1.62	1.11	0	2.73	30	256	0.835	0.949	0.941	0.888	1.77	1.25	0
67/199	2.38G	1.63	1.13	0	2.76	28	256	0.831	0.948	0.941	0.886	1.93	1.23	0
68/199	2.38G	1.66	1.17	0	2.83	18	256	0.829	0.948	0.934	0.884	1.83	1.24	0
69/199	2.38G	1.65	1.16	0	2.81	12	256	0.829	0.946	0.935	0.884	1.82	1.23	0
70/199	2.38G	1.62	1.14	0	2.76	41	256	0.833	0.948	0.945	0.887	1.78	1.25	0
71/199	2.38G	1.57	1.09	0	2.67	44	256	0.831	0.945	0.936	0.884	1.96	1.25	0
72/199	2.38G	1.62	1.14	0	2.76	49	256	0.849	0.945	0.938	0.894	1.74	1.26	0
73/199	2.38G	1.63	1.14	0	2.77	37	256	0.839	0.95	0.94	0.891	2.07	1.24	0
74/199	2.38G	1.67	1.13	0	2.8	23	256	0.841	0.948	0.935	0.891	1.87	1.26	0
75/199	2.38G	1.52	1.1	0	2.62	28	256	0.84	0.94	0.934	0.887	1.88	1.26	0
76/199	2.38G	1.53	1.11	0	2.64	62	256	0.836	0.94	0.933	0.885	1.82	1.27	0
77/199	2.38G	1.54	1.14	0	2.68	42	256	0.837	0.948	0.936	0.889	1.76	1.26	0
78/199	2.38G	1.47	1.11	0	2.58	17	256	0.847	0.944	0.937	0.893	1.74	1.26	0
79/199	2.38G	1.55	1.13	0	2.68	31	256	0.836	0.94	0.93	0.885	1.75	1.27	0
80/199	2.38G	1.54	1.12	0	2.65	25	256	0.835	0.942	0.933	0.885	1.76	1.25	0
81/199	2.38G	1.61	1.1	0	2.71	33	256	0.831	0.947	0.936	0.885	1.78	1.25	0
82/199	2.38G	1.51	1.12	0	2.62	26	256	0.842	0.948	0.936	0.892	1.79	1.26	0
83/199	2.38G	1.56	1.12	0	2.69	33	256	0.834	0.941	0.931	0.885	1.81	1.28	0
84/199	2.38G	1.53	1.16	0	2.69	22	256	0.833	0.945	0.935	0.885	1.82	1.25	0
85/199	2.38G	1.53	1.13	0	2.66	56	256	0.84	0.943	0.937	0.888	1.77	1.25	0
86/199	2.38G	1.55	1.11	0	2.67	19	256	0.84	0.943	0.935	0.888	1.76	1.24	0
87/199	2.38G	1.52	1.08	0	2.6	32	256	0.843	0.939	0.932	0.889	1.87	1.26	0
88/199	2.38G	1.55	1.1	0	2.65	48	256	0.84	0.949	0.937	0.891	1.86	1.25	0
89/199	2.38G	1.54	1.1	0	2.64	21	256	0.846	0.941	0.935	0.891	1.77	1.26	0
90/199	2.38G	1.49	1.12	0	2.61	28	256	0.843	0.94	0.933	0.889	1.75	1.26	0
91/199	2.38G	1.45	1.12	0	2.57	17	256	0.836	0.949	0.935	0.889	1.8	1.26	0
92/199	2.38G	1.57	1.09	0	2.66	25	256	0.847	0.947	0.938	0.894	1.76	1.26	0
93/199	2.38G	1.52	1.07	0	2.59	13	256	0.843	0.945	0.935	0.891	1.75	1.27	0
94/199	2.38G	1.53	1.09	0	2.62	47	256	0.832	0.948	0.934	0.886	1.85	1.28	0
95/199	2.38G	1.58	1.11	0	2.69	26	256	0.836	0.951	0.937	0.89	1.82	1.27	0
96/199	2.38G	1.54	1.08	0	2.62	20	256	0.85	0.945	0.936	0.895	1.77	1.25	0
97/199	2.38G	1.51	1.08	0	2.59	23	256	0.84	0.948	0.936	0.891	1.74	1.25	0
98/199	2.38G	1.5	1.07	0	2.57	43	256	0.847	0.944	0.936	0.893	1.77	1.28	0
99/199	2.38G	1.51	1.07	0	2.58	12	256	0.844	0.946	0.935	0.892	1.79	1.28	0
100/199	2.38G	1.47	1.05	0	2.52	21	256	0.851	0.943	0.936	0.894	1.77	1.27	0
101/199	2.38G	1.44	1.09	0	2.53	39	256	0.842	0.949	0.934	0.892	1.76	1.27	0
102/199	2.38G	1.45	1.05	0	2.5	33	256	0.845	0.949	0.934	0.894	1.76	1.27	0
103/199	2.38G	1.46	1.05	0	2.51	24	256	0.853	0.945	0.937	0.897	1.8	1.28	0
104/199	2.38G	1.43	1.07	0	2.51	20	256	0.843	0.946	0.933	0.892	1.81	1.28	0
105/199	2.38G	1.4	1.05	0	2.45	46	256	0.844	0.945	0.932	0.892	1.78	1.29	0
106/199	2.38G	1.41	1.06	0	2.47	45	256	0.848	0.945	0.933	0.894	1.79	1.27	0
107/199	2.38G	1.43	1.07	0	2.49	29	256	0.849	0.946	0.934	0.895	1.76	1.27	0
108/199	2.38G	1.49	1.08	0	2.57	18	256	0.852	0.948	0.941	0.897	1.8	1.27	0
109/199	2.38G	1.46	1.07	0	2.54	47	256	0.843	0.949	0.94	0.893	1.79	1.27	0
110/199	2.38G	1.44	1.08	0	2.52	31	256	0.846	0.949	0.937	0.895	1.78	1.28	0
111/199	2.38G	1.37	1.05	0	2.42	19	256	0.847	0.949	0.936	0.895	1.8	1.29	0
112/199	2.38G	1.5	1.05	0	2.55	21	256	0.844	0.948	0.935	0.893	1.83	1.29	0
113/199	2.38G	1.4	1.07	0	2.47	42	256	0.839	0.947	0.936	0.89	1.79	1.3	0
114/199	2.38G	1.38	1.02	0	2.4	28	256	0.845	0.945	0.936	0.892	1.74	1.28	0
115/199	2.38G	1.36	1.05	0	2.42	30	256	0.842	0.944	0.931	0.89	1.75	1.28	0
116/199	2.38G	1.38	1.05	0	2.43	30	256	0.842	0.948	0.935	0.892	1.84	1.27	0
117/199	2.38G	1.38	1.06	0	2.44	38	256	0.846	0.946	0.934	0.893	1.82	1.29	0
118/199	2.38G	1.42	1.04	0	2.46	17	256	0.848	0.944	0.93	0.893	1.75	1.29	0
119/199	2.38G	1.45	1.07	0	2.52	18	256	0.844	0.949	0.935	0.893	1.71	1.29	0
120/199	2.38G	1.44	1.07	0	2.51	37	256	0.846	0.947	0.935	0.894	1.77	1.28	0
121/199	2.38G	1.39	1.02	0	2.41	45	256	0.846	0.947	0.936	0.894	1.77	1.28	0
122/199	2.38G	1.37	1.04	0	2.41	32	256	0.843	0.946	0.934	0.892	1.82	1.28	0
123/199	2.38G	1.38	1.04	0	2.42	17	256	0.848	0.946	0.938	0.894	1.79	1.28	0
124/199	2.38G	1.33	1.02	0	2.35	10	256	0.843	0.949	0.935	0.893	1.76	1.29	0
125/199	2.38G	1.39	1.04	0	2.43	20	256	0.851	0.948	0.935	0.897	1.78	1.29	0
126/199	2.38G	1.38	1.06	0	2.44	26	256	0.849	0.948	0.934	0.896	1.76	1.3	0
127/199	2.38G	1.36	1.04	0	2.39	13	256	0.851	0.95	0.937	0.897	1.76	1.29	0
128/199	2.38G	1.36	1.01	0	2.37	23	256	0.849	0.949	0.937	0.896	1.74	1.29	0
129/199	2.38G	1.38	1.03	0	2.41	35	256	0.847	0.951	0.934	0.896	1.78	1.3	0
130/199	2.38G	1.38	1.06	0	2.43	35	256	0.853	0.949	0.937	0.899	1.76	1.29	0
131/199	2.38G	1.33	1.01	0	2.34	16	256	0.85	0.948	0.935	0.896	1.75	1.29	0
132/199	2.38G	1.32	1.02	0	2.35	12	256	0.85	0.946	0.935	0.896	1.77	1.29	0
133/199	2.38G	1.34	1.03	0	2.37	33	256	0.853	0.948	0.937	0.898	1.74	1.29	0
134/199	2.38G	1.42	1.03	0	2.44	28	256	0.853	0.946	0.934	0.897	1.81	1.29	0
135/199	2.38G	1.33	1	0	2.33	22	256	0.853	0.944	0.934	0.896	1.74	1.3	0
136/199	2.38G	1.32	1.01	0	2.34	49	256	0.85	0.943	0.935	0.894	1.75	1.3	0
137/199	2.38G	1.28	0.984	0	2.26	27	256	0.849	0.946	0.935	0.895	1.76	1.29	0
138/199	2.38G	1.3	0.964	0	2.26	21	256	0.852	0.945	0.935	0.896	1.76	1.28	0
139/199	2.38G	1.31	0.999	0	2.31	30	256	0.85	0.946	0.935	0.896	1.76	1.29	0
140/199	2.38G	1.37	1.04	0	2.4	38	256	0.847	0.946	0.933	0.894	1.76	1.3	0
141/199	2.38G	1.31	0.994	0	2.3	30	256	0.854	0.944	0.934	0.897	1.77	1.3	0
142/199	2.38G	1.31	1	0	2.31	22	256	0.847	0.948	0.934	0.895	1.74	1.31	0
143/199	2.38G	1.26	0.958	0	2.22	28	256	0.844	0.946	0.931	0.892	1.77	1.31	0
144/199	2.38G	1.33	1.03	0	2.36	25	256	0.846	0.944	0.934	0.893	1.75	1.31	0
145/199	2.38G	1.3	0.997	0	2.3	24	256	0.849	0.948	0.935	0.896	1.72	1.31	0
146/199	2.38G	1.28	1	0	2.28	16	256	0.849	0.944	0.932	0.894	1.74	1.31	0
147/199	2.38G	1.27	1.01	0	2.27	32	256	0.854	0.941	0.933	0.896	1.76	1.31	0
148/199	2.38G	1.35	1	0	2.35	14	256	0.852	0.948	0.936	0.897	1.74	1.31	0
149/199	2.38G	1.27	0.997	0	2.27	27	256	0.847	0.946	0.933	0.894	1.74	1.31	0
150/199	2.38G	1.28	1.01	0	2.29	21	256	0.846	0.947	0.933	0.894	1.75	1.31	0
151/199	2.38G	1.27	0.988	0	2.26	23	256	0.847	0.948	0.934	0.894	1.76	1.31	0
152/199	2.38G	1.29	0.988	0	2.28	20	256	0.846	0.952	0.937	0.896	1.77	1.3	0
153/199	2.38G	1.27	0.978	0	2.25	50	256	0.847	0.946	0.935	0.894	1.76	1.3	0
154/199	2.38G	1.28	1	0	2.28	33	256	0.846	0.948	0.936	0.894	1.72	1.3	0
155/199	2.38G	1.27	0.981	0	2.25	47	256	0.848	0.947	0.935	0.895	1.76	1.3	0
156/199	2.38G	1.27	1	0	2.27	32	256	0.851	0.947	0.934	0.897	1.77	1.31	0
157/199	2.38G	1.26	1.01	0	2.27	41	256	0.848	0.946	0.934	0.895	1.75	1.31	0
158/199	2.38G	1.25	0.969	0	2.22	19	256	0.853	0.95	0.937	0.899	1.76	1.3	0
159/199	2.38G	1.28	0.975	0	2.25	56	256	0.851	0.945	0.934	0.896	1.75	1.3	0
160/199	2.38G	1.27	1.01	0	2.28	15	256	0.85	0.947	0.934	0.896	1.78	1.3	0
161/199	2.38G	1.26	1	0	2.26	16	256	0.851	0.947	0.936	0.896	1.78	1.3	0
162/199	2.38G	1.23	0.97	0	2.2	19	256	0.852	0.941	0.933	0.894	1.76	1.3	0
163/199	2.38G	1.24	0.984	0	2.22	46	256	0.85	0.945	0.933	0.895	1.75	1.3	0
164/199	2.38G	1.24	0.996	0	2.23	45	256	0.849	0.947	0.935	0.895	1.74	1.3	0
165/199	2.38G	1.23	0.951	0	2.18	14	256	0.849	0.948	0.937	0.896	1.74	1.3	0
166/199	2.38G	1.24	0.995	0	2.24	37	256	0.854	0.949	0.937	0.899	1.73	1.3	0
167/199	2.38G	1.2	0.969	0	2.17	22	256	0.848	0.947	0.934	0.895	1.74	1.3	0
168/199	2.38G	1.24	0.955	0	2.2	13	256	0.85	0.948	0.935	0.896	1.74	1.31	0
169/199	2.38G	1.23	0.967	0	2.19	57	256	0.848	0.946	0.935	0.895	1.75	1.3	0
170/199	2.38G	1.27	0.998	0	2.27	26	256	0.851	0.946	0.934	0.896	1.76	1.3	0
171/199	2.38G	1.22	0.96	0	2.18	48	256	0.848	0.946	0.935	0.895	1.74	1.3	0
172/199	2.38G	1.25	0.972	0	2.22	32	256	0.852	0.946	0.936	0.897	1.74	1.3	0
173/199	2.38G	1.23	0.979	0	2.21	20	256	0.851	0.948	0.936	0.897	1.75	1.3	0
174/199	2.38G	1.29	0.996	0	2.29	56	256	0.851	0.946	0.934	0.896	1.74	1.31	0
175/199	2.38G	1.21	0.96	0	2.17	42	256	0.843	0.949	0.936	0.893	1.75	1.31	0
176/199	2.38G	1.24	1.03	0	2.28	24	256	0.85	0.947	0.936	0.896	1.73	1.3	0
177/199	2.38G	1.21	1	0	2.21	31	256	0.846	0.949	0.935	0.894	1.74	1.3	0
178/199	2.38G	1.22	0.958	0	2.18	16	256	0.847	0.949	0.934	0.895	1.74	1.3	0
179/199	2.38G	1.25	0.976	0	2.23	29	256	0.853	0.947	0.935	0.897	1.74	1.31	0
180/199	2.38G	1.2	0.976	0	2.18	42	256	0.846	0.949	0.935	0.894	1.74	1.31	0
181/199	2.38G	1.25	0.988	0	2.24	48	256	0.852	0.946	0.934	0.897	1.73	1.31	0
182/199	2.38G	1.23	0.967	0	2.2	13	256	0.856	0.947	0.935	0.899	1.72	1.31	0
183/199	2.38G	1.19	0.969	0	2.16	11	256	0.851	0.95	0.936	0.898	1.73	1.31	0
184/199	2.38G	1.21	0.977	0	2.19	31	256	0.855	0.948	0.935	0.899	1.72	1.31	0
185/199	2.38G	1.22	0.972	0	2.19	21	256	0.856	0.947	0.935	0.899	1.72	1.31	0
186/199	2.38G	1.18	0.963	0	2.14	21	256	0.857	0.944	0.934	0.898	1.72	1.32	0
187/199	2.38G	1.22	0.978	0	2.2	22	256	0.857	0.944	0.935	0.899	1.73	1.31	0
188/199	2.38G	1.2	0.973	0	2.17	13	256	0.852	0.948	0.935	0.898	1.72	1.31	0
189/199	2.38G	1.21	0.985	0	2.19	29	256	0.852	0.946	0.935	0.897	1.73	1.31	0
190/199	2.38G	1.17	0.942	0	2.11	15	256	0.851	0.946	0.934	0.896	1.72	1.3	0
191/199	2.38G	1.2	0.965	0	2.17	38	256	0.854	0.944	0.934	0.897	1.72	1.3	0
192/199	2.38G	1.22	0.961	0	2.18	39	256	0.855	0.947	0.935	0.899	1.74	1.31	0
193/199	2.38G	1.2	0.976	0	2.17	44	256	0.855	0.945	0.934	0.898	1.73	1.3	0
194/199	2.38G	1.19	0.976	0	2.17	55	256	0.852	0.949	0.935	0.898	1.73	1.31	0
195/199	2.38G	1.2	0.966	0	2.17	44	256	0.854	0.949	0.935	0.899	1.73	1.31	0
196/199	2.38G	1.19	0.937	0	2.12	30	256	0.855	0.947	0.934	0.899	1.73	1.31	0
197/199	2.38G	1.22	0.986	0	2.21	39	256	0.856	0.944	0.935	0.898	1.73	1.31	0
198/199	2.38G	1.19	0.948	0	2.14	22	256	0.853	0.945	0.934	0.897	1.73	1.31	0
199/199	2.38G	1.19	0.947	0	2.13	21	256	0.853	0.948	0.935	0.898	1.74	1.31	0
