# Supplementary material for: Grape Leaf Black Rot Detection Based on Super-Resolution Image Enhancement and Deep Learning
Source: Front Plant Sci. 2021 Jun 29;12:695749. doi: 10.3389/fpls.2021.695749 (PMC8277438; doi:10.3389/fpls.2021.695749)
Supplement: Supplementary file 5 [file Data_Sheet_5.ZIP › code/result/200-yuan-spp/results.txt]

     0/199     2.09G       4.8      5.15         0      9.95        71       256      0.17     0.306     0.139     0.219      5.25      3.58         0
     1/199     2.38G      4.27      2.54         0      6.81        37       256     0.255     0.571      0.39     0.352       4.6      2.26         0
     2/199     2.38G      4.38      1.91         0      6.29        39       256      0.49     0.761     0.686     0.597      3.52      1.71         0
     3/199     2.38G      3.52       1.6         0      5.12        36       256     0.581     0.818     0.759      0.68      3.52      1.44         0
     4/199     2.38G      3.21       1.4         0       4.6        29       256     0.693     0.871     0.848     0.772      3.03      1.38         0
     5/199     2.38G      2.98      1.37         0      4.35        48       256     0.728     0.892     0.867     0.802      2.83      1.33         0
     6/199     2.38G      2.62      1.32         0      3.94        19       256     0.765       0.9     0.884     0.827       2.8      1.29         0
     7/199     2.38G      2.73      1.33         0      4.06        47       256     0.767     0.913     0.897     0.834      2.73      1.27         0
     8/199     2.38G      2.81      1.31         0      4.11        30       256     0.776     0.924      0.91     0.844      2.68      1.26         0
     9/199     2.38G       2.6      1.28         0      3.88        27       256     0.787     0.923     0.909     0.849      2.69      1.26         0
    10/199     2.38G      2.68      1.31         0      3.99        34       256     0.781     0.931     0.915     0.849      2.77      1.24         0
    11/199     2.38G      2.63      1.28         0      3.91        20       256     0.785     0.936     0.919     0.854      2.62      1.23         0
    12/199     2.38G      2.36      1.27         0      3.63        20       256     0.794      0.92     0.903     0.852      2.72      1.24         0
    13/199     2.38G      2.65      1.25         0       3.9        17       256     0.805     0.936     0.922     0.866      2.59      1.24         0
    14/199     2.38G       2.5       1.3         0       3.8        11       256     0.794     0.925     0.916     0.855      2.39      1.31         0
    15/199     2.38G      2.42      1.27         0      3.69        41       256     0.785     0.932      0.92     0.852      2.46       1.3         0
    16/199     2.38G      2.38      1.25         0      3.62        23       256     0.807     0.914     0.914     0.857      2.64      1.32         0
    17/199     2.38G      2.22      1.32         0      3.54        23       256     0.804     0.924     0.912      0.86      2.43      1.27         0
    18/199     2.38G      2.32      1.35         0      3.67        39       256     0.798     0.926     0.916     0.857      2.37      1.26         0
    19/199     2.38G      1.99      1.24         0      3.23        45       256     0.797      0.94     0.927     0.862      2.13      1.28         0
    20/199     2.38G      2.08      1.24         0      3.32        18       256     0.809     0.933     0.923     0.866       2.2      1.28         0
    21/199     2.38G      2.03      1.29         0      3.31        26       256     0.803     0.939     0.929     0.865      2.18      1.28         0
    22/199     2.38G      1.96      1.26         0      3.22        34       256     0.806     0.936     0.928     0.866      2.34      1.23         0
    23/199     2.38G      2.25      1.27         0      3.52        18       256      0.81     0.935     0.923     0.868      2.11      1.26         0
    24/199     2.38G      1.95      1.25         0       3.2        28       256     0.804      0.94      0.93     0.867      2.05      1.27         0
    25/199     2.38G      1.96      1.23         0      3.19        14       256      0.81     0.941     0.928     0.871      2.07      1.27         0
    26/199     2.38G      1.91      1.24         0      3.16        26       256     0.816     0.942     0.932     0.874      2.03      1.26         0
    27/199     2.38G      2.13       1.3         0      3.43        40       256     0.818     0.939     0.931     0.874         2      1.26         0
    28/199     2.38G      1.93      1.23         0      3.15        21       256     0.803     0.943     0.925     0.868      1.98      1.26         0
    29/199     2.38G      1.98      1.25         0      3.23        28       256     0.812     0.943     0.932     0.873      2.04      1.25         0
    30/199     2.38G      1.87       1.2         0      3.07        19       256     0.814     0.949     0.937     0.876      2.11      1.25         0
    31/199     2.38G      1.94      1.25         0      3.19        14       256     0.811     0.944     0.934     0.873      2.08      1.26         0
    32/199     2.38G       1.9       1.2         0       3.1        37       256     0.817     0.945     0.935     0.877      2.26      1.23         0
    33/199     2.38G      1.81      1.24         0      3.05        28       256     0.823     0.943     0.937     0.879      1.96      1.27         0
    34/199     2.38G      1.91      1.25         0      3.16        24       256      0.82     0.945     0.933     0.878      2.03      1.25         0
    35/199     2.38G      1.82      1.21         0      3.02        27       256     0.822     0.945     0.936      0.88      1.96      1.26         0
    36/199     2.38G      1.85      1.22         0      3.08        22       256     0.815     0.944     0.936     0.875      1.97      1.24         0
    37/199     2.38G      1.95      1.22         0      3.17        43       256     0.812     0.948     0.935     0.875      1.91      1.26         0
    38/199     2.38G      1.86      1.24         0       3.1        53       256     0.841     0.933     0.934     0.884      1.93      1.28         0
    39/199     2.38G      1.91      1.25         0      3.16        32       256     0.823     0.939     0.933     0.877      1.88      1.26         0
    40/199     2.38G       1.9      1.27         0      3.17        16       256     0.803     0.944     0.933     0.868      1.99      1.24         0
    41/199     2.38G      1.83      1.25         0      3.08        30       256     0.805     0.942     0.931     0.868      1.92      1.25         0
    42/199     2.38G      1.87      1.24         0      3.11        30       256      0.81     0.941     0.931     0.871      1.89      1.24         0
    43/199     2.38G      1.87      1.24         0      3.11        23       256     0.826     0.941     0.936      0.88      1.95      1.25         0
    44/199     2.38G      1.83      1.25         0      3.07        45       256     0.825     0.944     0.935     0.881      1.97      1.24         0
    45/199     2.38G      1.79      1.21         0         3        19       256     0.824     0.935     0.926     0.876      1.93      1.25         0
    46/199     2.38G      1.69      1.23         0      2.92        39       256     0.819      0.95     0.939      0.88      1.92      1.23         0
    47/199     2.38G       1.8      1.17         0      2.97        21       256     0.831     0.945     0.937     0.885      1.84      1.25         0
    48/199     2.38G      1.74      1.21         0      2.95        11       256     0.825     0.944     0.936     0.881      1.97      1.25         0
    49/199     2.38G      1.72       1.2         0      2.91        35       256     0.827     0.943     0.937     0.882      1.93      1.24         0
    50/199     2.38G      1.73      1.19         0      2.91        27       256     0.829     0.943     0.938     0.883      1.89      1.24         0
    51/199     2.38G      1.73      1.17         0       2.9        59       256     0.835     0.941     0.933     0.885      1.94      1.24         0
    52/199     2.38G      1.68      1.16         0      2.84        27       256     0.839     0.943     0.938     0.888      1.85      1.24         0
    53/199     2.38G      1.67      1.18         0      2.85        49       256      0.83     0.945     0.938     0.884      1.83      1.23         0
    54/199     2.38G      1.69      1.21         0      2.91        28       256     0.827     0.939     0.937     0.879      1.84      1.25         0
    55/199     2.38G      1.75      1.16         0       2.9        19       256     0.827     0.944     0.935     0.882      1.87      1.24         0
    56/199     2.38G      1.68      1.15         0      2.84        17       256     0.825     0.944     0.934     0.881      1.74      1.24         0
    57/199     2.38G      1.71      1.16         0      2.87        60       256     0.825     0.943     0.935      0.88      1.77      1.24         0
    58/199     2.38G       1.6      1.15         0      2.75        22       256     0.828     0.945     0.936     0.883      1.83      1.24         0
    59/199     2.38G       1.7      1.16         0      2.85        29       256     0.828     0.941     0.935     0.881      1.78      1.24         0
    60/199     2.38G      1.74      1.19         0      2.93        20       256     0.839     0.945     0.941     0.889      1.85      1.22         0
    61/199     2.38G      1.64      1.18         0      2.82        32       256     0.824     0.945     0.934      0.88      1.91      1.24         0
    62/199     2.38G       1.7      1.16         0      2.86        17       256     0.839     0.946     0.941      0.89      1.88      1.23         0
    63/199     2.38G      1.59      1.16         0      2.75        55       256     0.829     0.946     0.935     0.884      1.86      1.24         0
    64/199     2.38G       1.7      1.16         0      2.86        54       256     0.831     0.937     0.933     0.881       1.8      1.24         0
    65/199     2.38G      1.66      1.19         0      2.84        36       256     0.833     0.945     0.939     0.886      1.79      1.25         0
    66/199     2.38G      1.62      1.11         0      2.73        30       256     0.835     0.949     0.941     0.888      1.77      1.25         0
    67/199     2.38G      1.63      1.13         0      2.76        28       256     0.831     0.948     0.941     0.886      1.93      1.23         0
    68/199     2.38G      1.66      1.17         0      2.83        18       256     0.829     0.948     0.934     0.884      1.83      1.24         0
    69/199     2.38G      1.65      1.16         0      2.81        12       256     0.829     0.946     0.935     0.884      1.82      1.23         0
    70/199     2.38G      1.62      1.14         0      2.76        41       256     0.833     0.948     0.945     0.887      1.78      1.25         0
    71/199     2.38G      1.57      1.09         0      2.67        44       256     0.831     0.945     0.936     0.884      1.96      1.25         0
    72/199     2.38G      1.62      1.14         0      2.76        49       256     0.849     0.945     0.938     0.894      1.74      1.26         0
    73/199     2.38G      1.63      1.14         0      2.77        37       256     0.839      0.95      0.94     0.891      2.07      1.24         0
    74/199     2.38G      1.67      1.13         0       2.8        23       256     0.841     0.948     0.935     0.891      1.87      1.26         0
    75/199     2.38G      1.52       1.1         0      2.62        28       256      0.84      0.94     0.934     0.887      1.88      1.26         0
    76/199     2.38G      1.53      1.11         0      2.64        62       256     0.836      0.94     0.933     0.885      1.82      1.27         0
    77/199     2.38G      1.54      1.14         0      2.68        42       256     0.837     0.948     0.936     0.889      1.76      1.26         0
    78/199     2.38G      1.47      1.11         0      2.58        17       256     0.847     0.944     0.937     0.893      1.74      1.26         0
    79/199     2.38G      1.55      1.13         0      2.68        31       256     0.836      0.94      0.93     0.885      1.75      1.27         0
    80/199     2.38G      1.54      1.12         0      2.65        25       256     0.835     0.942     0.933     0.885      1.76      1.25         0
    81/199     2.38G      1.61       1.1         0      2.71        33       256     0.831     0.947     0.936     0.885      1.78      1.25         0
    82/199     2.38G      1.51      1.12         0      2.62        26       256     0.842     0.948     0.936     0.892      1.79      1.26         0
    83/199     2.38G      1.56      1.12         0      2.69        33       256     0.834     0.941     0.931     0.885      1.81      1.28         0
    84/199     2.38G      1.53      1.16         0      2.69        22       256     0.833     0.945     0.935     0.885      1.82      1.25         0
    85/199     2.38G      1.53      1.13         0      2.66        56       256      0.84     0.943     0.937     0.888      1.77      1.25         0
    86/199     2.38G      1.55      1.11         0      2.67        19       256      0.84     0.943     0.935     0.888      1.76      1.24         0
    87/199     2.38G      1.52      1.08         0       2.6        32       256     0.843     0.939     0.932     0.889      1.87      1.26         0
    88/199     2.38G      1.55       1.1         0      2.65        48       256      0.84     0.949     0.937     0.891      1.86      1.25         0
    89/199     2.38G      1.54       1.1         0      2.64        21       256     0.846     0.941     0.935     0.891      1.77      1.26         0
    90/199     2.38G      1.49      1.12         0      2.61        28       256     0.843      0.94     0.933     0.889      1.75      1.26         0
    91/199     2.38G      1.45      1.12         0      2.57        17       256     0.836     0.949     0.935     0.889       1.8      1.26         0
    92/199     2.38G      1.57      1.09         0      2.66        25       256     0.847     0.947     0.938     0.894      1.76      1.26         0
    93/199     2.38G      1.52      1.07         0      2.59        13       256     0.843     0.945     0.935     0.891      1.75      1.27         0
    94/199     2.38G      1.53      1.09         0      2.62        47       256     0.832     0.948     0.934     0.886      1.85      1.28         0
    95/199     2.38G      1.58      1.11         0      2.69        26       256     0.836     0.951     0.937      0.89      1.82      1.27         0
    96/199     2.38G      1.54      1.08         0      2.62        20       256      0.85     0.945     0.936     0.895      1.77      1.25         0
    97/199     2.38G      1.51      1.08         0      2.59        23       256      0.84     0.948     0.936     0.891      1.74      1.25         0
    98/199     2.38G       1.5      1.07         0      2.57        43       256     0.847     0.944     0.936     0.893      1.77      1.28         0
    99/199     2.38G      1.51      1.07         0      2.58        12       256     0.844     0.946     0.935     0.892      1.79      1.28         0
   100/199     2.38G      1.47      1.05         0      2.52        21       256     0.851     0.943     0.936     0.894      1.77      1.27         0
   101/199     2.38G      1.44      1.09         0      2.53        39       256     0.842     0.949     0.934     0.892      1.76      1.27         0
   102/199     2.38G      1.45      1.05         0       2.5        33       256     0.845     0.949     0.934     0.894      1.76      1.27         0
   103/199     2.38G      1.46      1.05         0      2.51        24       256     0.853     0.945     0.937     0.897       1.8      1.28         0
   104/199     2.38G      1.43      1.07         0      2.51        20       256     0.843     0.946     0.933     0.892      1.81      1.28         0
   105/199     2.38G       1.4      1.05         0      2.45        46       256     0.844     0.945     0.932     0.892      1.78      1.29         0
   106/199     2.38G      1.41      1.06         0      2.47        45       256     0.848     0.945     0.933     0.894      1.79      1.27         0
   107/199     2.38G      1.43      1.07         0      2.49        29       256     0.849     0.946     0.934     0.895      1.76      1.27         0
   108/199     2.38G      1.49      1.08         0      2.57        18       256     0.852     0.948     0.941     0.897       1.8      1.27         0
   109/199     2.38G      1.46      1.07         0      2.54        47       256     0.843     0.949      0.94     0.893      1.79      1.27         0
   110/199     2.38G      1.44      1.08         0      2.52        31       256     0.846     0.949     0.937     0.895      1.78      1.28         0
   111/199     2.38G      1.37      1.05         0      2.42        19       256     0.847     0.949     0.936     0.895       1.8      1.29         0
   112/199     2.38G       1.5      1.05         0      2.55        21       256     0.844     0.948     0.935     0.893      1.83      1.29         0
   113/199     2.38G       1.4      1.07         0      2.47        42       256     0.839     0.947     0.936      0.89      1.79       1.3         0
   114/199     2.38G      1.38      1.02         0       2.4        28       256     0.845     0.945     0.936     0.892      1.74      1.28         0
   115/199     2.38G      1.36      1.05         0      2.42        30       256     0.842     0.944     0.931      0.89      1.75      1.28         0
   116/199     2.38G      1.38      1.05         0      2.43        30       256     0.842     0.948     0.935     0.892      1.84      1.27         0
   117/199     2.38G      1.38      1.06         0      2.44        38       256     0.846     0.946     0.934     0.893      1.82      1.29         0
   118/199     2.38G      1.42      1.04         0      2.46        17       256     0.848     0.944      0.93     0.893      1.75      1.29         0
   119/199     2.38G      1.45      1.07         0      2.52        18       256     0.844     0.949     0.935     0.893      1.71      1.29         0
   120/199     2.38G      1.44      1.07         0      2.51        37       256     0.846     0.947     0.935     0.894      1.77      1.28         0
   121/199     2.38G      1.39      1.02         0      2.41        45       256     0.846     0.947     0.936     0.894      1.77      1.28         0
   122/199     2.38G      1.37      1.04         0      2.41        32       256     0.843     0.946     0.934     0.892      1.82      1.28         0
   123/199     2.38G      1.38      1.04         0      2.42        17       256     0.848     0.946     0.938     0.894      1.79      1.28         0
   124/199     2.38G      1.33      1.02         0      2.35        10       256     0.843     0.949     0.935     0.893      1.76      1.29         0
   125/199     2.38G      1.39      1.04         0      2.43        20       256     0.851     0.948     0.935     0.897      1.78      1.29         0
   126/199     2.38G      1.38      1.06         0      2.44        26       256     0.849     0.948     0.934     0.896      1.76       1.3         0
   127/199     2.38G      1.36      1.04         0      2.39        13       256     0.851      0.95     0.937     0.897      1.76      1.29         0
   128/199     2.38G      1.36      1.01         0      2.37        23       256     0.849     0.949     0.937     0.896      1.74      1.29         0
   129/199     2.38G      1.38      1.03         0      2.41        35       256     0.847     0.951     0.934     0.896      1.78       1.3         0
   130/199     2.38G      1.38      1.06         0      2.43        35       256     0.853     0.949     0.937     0.899      1.76      1.29         0
   131/199     2.38G      1.33      1.01         0      2.34        16       256      0.85     0.948     0.935     0.896      1.75      1.29         0
   132/199     2.38G      1.32      1.02         0      2.35        12       256      0.85     0.946     0.935     0.896      1.77      1.29         0
   133/199     2.38G      1.34      1.03         0      2.37        33       256     0.853     0.948     0.937     0.898      1.74      1.29         0
   134/199     2.38G      1.42      1.03         0      2.44        28       256     0.853     0.946     0.934     0.897      1.81      1.29         0
   135/199     2.38G      1.33         1         0      2.33        22       256     0.853     0.944     0.934     0.896      1.74       1.3         0
   136/199     2.38G      1.32      1.01         0      2.34        49       256      0.85     0.943     0.935     0.894      1.75       1.3         0
   137/199     2.38G      1.28     0.984         0      2.26        27       256     0.849     0.946     0.935     0.895      1.76      1.29         0
   138/199     2.38G       1.3     0.964         0      2.26        21       256     0.852     0.945     0.935     0.896      1.76      1.28         0
   139/199     2.38G      1.31     0.999         0      2.31        30       256      0.85     0.946     0.935     0.896      1.76      1.29         0
   140/199     2.38G      1.37      1.04         0       2.4        38       256     0.847     0.946     0.933     0.894      1.76       1.3         0
   141/199     2.38G      1.31     0.994         0       2.3        30       256     0.854     0.944     0.934     0.897      1.77       1.3         0
   142/199     2.38G      1.31         1         0      2.31        22       256     0.847     0.948     0.934     0.895      1.74      1.31         0
   143/199     2.38G      1.26     0.958         0      2.22        28       256     0.844     0.946     0.931     0.892      1.77      1.31         0
   144/199     2.38G      1.33      1.03         0      2.36        25       256     0.846     0.944     0.934     0.893      1.75      1.31         0
   145/199     2.38G       1.3     0.997         0       2.3        24       256     0.849     0.948     0.935     0.896      1.72      1.31         0
   146/199     2.38G      1.28         1         0      2.28        16       256     0.849     0.944     0.932     0.894      1.74      1.31         0
   147/199     2.38G      1.27      1.01         0      2.27        32       256     0.854     0.941     0.933     0.896      1.76      1.31         0
   148/199     2.38G      1.35         1         0      2.35        14       256     0.852     0.948     0.936     0.897      1.74      1.31         0
   149/199     2.38G      1.27     0.997         0      2.27        27       256     0.847     0.946     0.933     0.894      1.74      1.31         0
   150/199     2.38G      1.28      1.01         0      2.29        21       256     0.846     0.947     0.933     0.894      1.75      1.31         0
   151/199     2.38G      1.27     0.988         0      2.26        23       256     0.847     0.948     0.934     0.894      1.76      1.31         0
   152/199     2.38G      1.29     0.988         0      2.28        20       256     0.846     0.952     0.937     0.896      1.77       1.3         0
   153/199     2.38G      1.27     0.978         0      2.25        50       256     0.847     0.946     0.935     0.894      1.76       1.3         0
   154/199     2.38G      1.28         1         0      2.28        33       256     0.846     0.948     0.936     0.894      1.72       1.3         0
   155/199     2.38G      1.27     0.981         0      2.25        47       256     0.848     0.947     0.935     0.895      1.76       1.3         0
   156/199     2.38G      1.27         1         0      2.27        32       256     0.851     0.947     0.934     0.897      1.77      1.31         0
   157/199     2.38G      1.26      1.01         0      2.27        41       256     0.848     0.946     0.934     0.895      1.75      1.31         0
   158/199     2.38G      1.25     0.969         0      2.22        19       256     0.853      0.95     0.937     0.899      1.76       1.3         0
   159/199     2.38G      1.28     0.975         0      2.25        56       256     0.851     0.945     0.934     0.896      1.75       1.3         0
   160/199     2.38G      1.27      1.01         0      2.28        15       256      0.85     0.947     0.934     0.896      1.78       1.3         0
   161/199     2.38G      1.26         1         0      2.26        16       256     0.851     0.947     0.936     0.896      1.78       1.3         0
   162/199     2.38G      1.23      0.97         0       2.2        19       256     0.852     0.941     0.933     0.894      1.76       1.3         0
   163/199     2.38G      1.24     0.984         0      2.22        46       256      0.85     0.945     0.933     0.895      1.75       1.3         0
   164/199     2.38G      1.24     0.996         0      2.23        45       256     0.849     0.947     0.935     0.895      1.74       1.3         0
   165/199     2.38G      1.23     0.951         0      2.18        14       256     0.849     0.948     0.937     0.896      1.74       1.3         0
   166/199     2.38G      1.24     0.995         0      2.24        37       256     0.854     0.949     0.937     0.899      1.73       1.3         0
   167/199     2.38G       1.2     0.969         0      2.17        22       256     0.848     0.947     0.934     0.895      1.74       1.3         0
   168/199     2.38G      1.24     0.955         0       2.2        13       256      0.85     0.948     0.935     0.896      1.74      1.31         0
   169/199     2.38G      1.23     0.967         0      2.19        57       256     0.848     0.946     0.935     0.895      1.75       1.3         0
   170/199     2.38G      1.27     0.998         0      2.27        26       256     0.851     0.946     0.934     0.896      1.76       1.3         0
   171/199     2.38G      1.22      0.96         0      2.18        48       256     0.848     0.946     0.935     0.895      1.74       1.3         0
   172/199     2.38G      1.25     0.972         0      2.22        32       256     0.852     0.946     0.936     0.897      1.74       1.3         0
   173/199     2.38G      1.23     0.979         0      2.21        20       256     0.851     0.948     0.936     0.897      1.75       1.3         0
   174/199     2.38G      1.29     0.996         0      2.29        56       256     0.851     0.946     0.934     0.896      1.74      1.31         0
   175/199     2.38G      1.21      0.96         0      2.17        42       256     0.843     0.949     0.936     0.893      1.75      1.31         0
   176/199     2.38G      1.24      1.03         0      2.28        24       256      0.85     0.947     0.936     0.896      1.73       1.3         0
   177/199     2.38G      1.21         1         0      2.21        31       256     0.846     0.949     0.935     0.894      1.74       1.3         0
   178/199     2.38G      1.22     0.958         0      2.18        16       256     0.847     0.949     0.934     0.895      1.74       1.3         0
   179/199     2.38G      1.25     0.976         0      2.23        29       256     0.853     0.947     0.935     0.897      1.74      1.31         0
   180/199     2.38G       1.2     0.976         0      2.18        42       256     0.846     0.949     0.935     0.894      1.74      1.31         0
   181/199     2.38G      1.25     0.988         0      2.24        48       256     0.852     0.946     0.934     0.897      1.73      1.31         0
   182/199     2.38G      1.23     0.967         0       2.2        13       256     0.856     0.947     0.935     0.899      1.72      1.31         0
   183/199     2.38G      1.19     0.969         0      2.16        11       256     0.851      0.95     0.936     0.898      1.73      1.31         0
   184/199     2.38G      1.21     0.977         0      2.19        31       256     0.855     0.948     0.935     0.899      1.72      1.31         0
   185/199     2.38G      1.22     0.972         0      2.19        21       256     0.856     0.947     0.935     0.899      1.72      1.31         0
   186/199     2.38G      1.18     0.963         0      2.14        21       256     0.857     0.944     0.934     0.898      1.72      1.32         0
   187/199     2.38G      1.22     0.978         0       2.2        22       256     0.857     0.944     0.935     0.899      1.73      1.31         0
   188/199     2.38G       1.2     0.973         0      2.17        13       256     0.852     0.948     0.935     0.898      1.72      1.31         0
   189/199     2.38G      1.21     0.985         0      2.19        29       256     0.852     0.946     0.935     0.897      1.73      1.31         0
   190/199     2.38G      1.17     0.942         0      2.11        15       256     0.851     0.946     0.934     0.896      1.72       1.3         0
   191/199     2.38G       1.2     0.965         0      2.17        38       256     0.854     0.944     0.934     0.897      1.72       1.3         0
   192/199     2.38G      1.22     0.961         0      2.18        39       256     0.855     0.947     0.935     0.899      1.74      1.31         0
   193/199     2.38G       1.2     0.976         0      2.17        44       256     0.855     0.945     0.934     0.898      1.73       1.3         0
   194/199     2.38G      1.19     0.976         0      2.17        55       256     0.852     0.949     0.935     0.898      1.73      1.31         0
   195/199     2.38G       1.2     0.966         0      2.17        44       256     0.854     0.949     0.935     0.899      1.73      1.31         0
   196/199     2.38G      1.19     0.937         0      2.12        30       256     0.855     0.947     0.934     0.899      1.73      1.31         0
   197/199     2.38G      1.22     0.986         0      2.21        39       256     0.856     0.944     0.935     0.898      1.73      1.31         0
   198/199     2.38G      1.19     0.948         0      2.14        22       256     0.853     0.945     0.934     0.897      1.73      1.31         0
   199/199     2.38G      1.19     0.947         0      2.13        21       256     0.853     0.948     0.935     0.898      1.74      1.31         0
