# Supplementary material for: Grape Leaf Black Rot Detection Based on Super-Resolution Image Enhancement and Deep Learning
Source: Front Plant Sci. 2021 Jun 29;12:695749. doi: 10.3389/fpls.2021.695749 (PMC8277438; doi:10.3389/fpls.2021.695749)
Supplement: Supplementary file 5 [file Data_Sheet_5.ZIP › code/result/200-yuan-spp/run-.-tag-metrics_F1.csv]

Wall time	Step	Value
1604300484.2557633	0	0.21885742247104645
1604300587.3210783	1	0.3524986207485199
1604300689.6976166	2	0.5966456532478333
1604300789.9544814	3	0.6798554062843323
1604300889.9646847	4	0.771983802318573
1604300989.4789004	5	0.8016859292984009
1604301089.292008	6	0.8265494704246521
1604301188.6037657	7	0.8337641358375549
1604301288.387689	8	0.8435556888580322
1604301386.8980637	9	0.8494188189506531
1604301481.5837884	10	0.8494296669960022
1604301581.7778668	11	0.8539564609527588
1604301679.5841677	12	0.8524566888809204
1604301773.121512	13	0.8658962845802307
1604301872.0674083	14	0.8547489047050476
1604301965.5791116	15	0.8523238897323608
1604302059.5197647	16	0.8571761846542358
1604302152.9978716	17	0.860144317150116
1604302246.3917494	18	0.8574009537696838
1604302340.6359894	19	0.8624257445335388
1604302438.3483033	20	0.8663917183876038
1604302531.7217815	21	0.8653895258903503
1604302629.8691285	22	0.8663747310638428
1604302723.108057	23	0.8680011034011841
1604302816.716517	24	0.8668448328971863
1604302914.9915264	25	0.8705262541770935
1604303008.3339128	26	0.874325156211853
1604303107.1691375	27	0.874466598033905
1604303199.2685182	28	0.8675837516784668
1604303292.7046936	29	0.8729472756385803
1604303385.8344104	30	0.8763746619224548
1604303484.1891756	31	0.8725936412811279
1604303577.8827267	32	0.8767367005348206
1604303671.524863	33	0.878987193107605
1604303768.72445	34	0.8784196972846985
1604303860.9488459	35	0.8796194195747375
1604303953.673428	36	0.8746103644371033
1604304046.5536408	37	0.8747157454490662
1604304138.7859297	38	0.8842729926109314
1604304231.2945201	39	0.8769205808639526
1604304324.3068445	40	0.8676013946533203
1604304416.33769	41	0.8684042096138
1604304508.974609	42	0.8706139326095581
1604304602.1558716	43	0.880236029624939
1604304696.5611064	44	0.880647599697113
1604304789.616695	45	0.8759756088256836
1604304882.6119258	46	0.8798125386238098
1604304980.4809043	47	0.8847192525863647
1604305074.7271626	48	0.8806418180465698
1604305167.645295	49	0.8815282583236694
1604305259.7462156	50	0.882539689540863
1604305353.1584604	51	0.8848305940628052
1604305445.5307055	52	0.887898325920105
1604305538.0194004	53	0.8840151429176331
1604305630.9360704	54	0.879059910774231
1604305723.1838493	55	0.8815569281578064
1604305816.5433917	56	0.8807197213172913
1604305908.7285132	57	0.8800463080406189
1604306001.730412	58	0.8830431699752808
1604306093.9432008	59	0.8809870481491089
1604306186.8941667	60	0.8887181878089905
1604306284.1665514	61	0.8801652789115906
1604306376.3370025	62	0.8895953893661499
1604306469.1578233	63	0.8837122321128845
1604306562.0946128	64	0.8806266784667969
1604306654.6001034	65	0.885807991027832
1604306746.8471563	66	0.8883269429206848
1604306839.5751972	67	0.8858702182769775
1604306932.0588188	68	0.8842868804931641
1604307025.562258	69	0.8836172819137573
1604307117.6999109	70	0.8868255019187927
1604307214.9851594	71	0.8844001293182373
1604307308.1771653	72	0.8944345116615295
1604307400.5644155	73	0.8911079168319702
1604307493.6604464	74	0.8911768794059753
1604307586.2857513	75	0.8871322274208069
1604307678.711947	76	0.8847531676292419
1604307771.580605	77	0.8891118764877319
1604307863.9527254	78	0.892815351486206
1604307957.40655	79	0.885059654712677
1604308049.900409	80	0.885377824306488
1604308142.2889664	81	0.8852284550666809
1604308234.7402222	82	0.8918974995613098
1604308327.9440117	83	0.884635329246521
1604308419.954112	84	0.8851862549781799
1604308511.930051	85	0.8884853720664978
1604308604.341825	86	0.8883183002471924
1604308696.6903045	87	0.8887079954147339
1604308789.539047	88	0.8907632827758789
1604308882.0738058	89	0.8906328678131104
1604308974.3430574	90	0.888505220413208
1604309066.4552906	91	0.8886789083480835
1604309159.7643425	92	0.8940260410308838
1604309252.5005488	93	0.8907579183578491
1604309345.5125916	94	0.8857913613319397
1604309437.9417644	95	0.8895581960678101
1604309530.4923394	96	0.8950892686843872
1604309622.1940503	97	0.8907443284988403
1604309714.8958657	98	0.8925266265869141
1604309807.3260326	99	0.8917950987815857
1604309900.1700885	100	0.8943905234336853
1604309993.1170678	101	0.8923842310905457
1604310085.7026875	102	0.8939396142959595
1604310178.3585591	103	0.896979570388794
1604310270.2013593	104	0.8917510509490967
1604310362.9331703	105	0.8918908834457397
1604310454.9213436	106	0.8941888213157654
1604310546.793093	107	0.8951312303543091
1604310639.1785908	108	0.8972384929656982
1604310731.553813	109	0.8926739692687988
1604310824.3650634	110	0.8945877552032471
1604310917.0645356	111	0.8952974677085876
1604311010.0330923	112	0.8925254344940186
1604311102.5244718	113	0.8897840976715088
1604311195.134419	114	0.8921864628791809
1604311286.5745842	115	0.8900710940361023
1604311378.5567467	116	0.8917322158813477
1604311471.0732882	117	0.8931496739387512
1604311562.5692732	118	0.8930523991584778
1604311654.537148	119	0.8930788040161133
1604311747.7703145	120	0.893667459487915
1604311840.326111	121	0.8938723206520081
1604311932.9938972	122	0.8916196823120117
1604312025.3127012	123	0.8941349983215332
1604312116.9739745	124	0.8931729793548584
1604312208.7736082	125	0.8970552086830139
1604312300.4550223	126	0.8955937623977661
1604312393.448086	127	0.8974343538284302
1604312485.931009	128	0.896366536617279
1604312578.8445687	129	0.8958872556686401
1604312671.1246293	130	0.8985660672187805
1604312763.3545837	131	0.8959249258041382
1604312854.467617	132	0.8956541419029236
1604312946.5910666	133	0.8979357481002808
1604313039.3513436	134	0.8973211646080017
1604313132.1890197	135	0.8960538506507874
1604313224.7106142	136	0.8936342000961304
1604313316.3021579	137	0.8947428464889526
1604313408.3995764	138	0.896064281463623
1604313500.5356956	139	0.8957045674324036
1604313592.4699981	140	0.8940752744674683
1604313684.4742613	141	0.8971154689788818
1604313776.4759524	142	0.8945002555847168
1604313868.600204	143	0.8920251131057739
1604313960.7037435	144	0.8926762938499451
1604314052.8808084	145	0.895916759967804
1604314144.4717054	146	0.8936824798583984
1604314236.6624742	147	0.8956379890441895
1604314328.9574528	148	0.8972799181938171
1604314421.91143	149	0.8939637541770935
1604314514.326009	150	0.8935689330101013
1604314606.9216232	151	0.8943212032318115
1604314699.1858437	152	0.8960469365119934
1604314792.7700527	153	0.8942307829856873
1604314886.1838782	154	0.8943540453910828
1604314978.7828813	155	0.8948826193809509
1604315070.986066	156	0.8965136408805847
1604315163.3435028	157	0.894635021686554
1604315255.8769934	158	0.89886873960495
1604315348.1951272	159	0.8956037759780884
1604315440.7934203	160	0.895545482635498
1604315533.1878219	161	0.8963053226470947
1604315625.3626494	162	0.894363522529602
1604315717.7310793	163	0.8949037790298462
1604315809.852429	164	0.8951631188392639
1604315902.003109	165	0.8956182599067688
1604315994.1867588	166	0.8987775444984436
1604316086.2755153	167	0.8946860432624817
1604316178.8849723	168	0.8961886763572693
1604316271.5075665	169	0.8946548104286194
1604316363.7702787	170	0.8961746096611023
1604316454.9831374	171	0.8945244550704956
1604316546.8537223	172	0.8966689109802246
1604316638.876775	173	0.8968185186386108
1604316730.678357	174	0.8962118029594421
1604316823.1774182	175	0.8926158547401428
1604316916.1718473	176	0.8956468105316162
1604317007.8946953	177	0.8942717909812927
1604317100.1062806	178	0.8948451280593872
1604317192.95118	179	0.8973149061203003
1604317284.9167342	180	0.8944342136383057
1604317377.2861598	181	0.8967447280883789
1604317469.193713	182	0.8989424109458923
1604317561.531818	183	0.8978667259216309
1604317653.795679	184	0.8988569378852844
1604317745.3663197	185	0.8989752531051636
1604317837.6734672	186	0.8983402848243713
1604317929.8764992	187	0.8985713124275208
1604318021.3183875	188	0.8975206017494202
1604318113.301601	189	0.8966401815414429
1604318204.9648604	190	0.8957337141036987
1604318297.522032	191	0.8970152735710144
1604318389.6806216	192	0.8987188935279846
1604318481.0914187	193	0.8978855609893799
1604318573.3711414	194	0.8975103497505188
1604318665.3367736	195	0.8989061713218689
1604318756.7080243	196	0.8988215327262878
1604318848.5300543	197	0.897842526435852
1604318941.361349	198	0.8966255187988281
1604319033.8746412	199	0.8977611660957336
