# Supplementary material for: Grape Leaf Black Rot Detection Based on Super-Resolution Image Enhancement and Deep Learning
Source: Front Plant Sci. 2021 Jun 29;12:695749. doi: 10.3389/fpls.2021.695749 (PMC8277438; doi:10.3389/fpls.2021.695749)
Supplement: Supplementary file 5 [file Data_Sheet_5.ZIP › code/result/200-yuan-spp/run-.-tag-metrics_mAP_0.5.csv]

Wall time	Step	Value
1604300484	0	0.138884425
1604300587	1	0.390215248
1604300690	2	0.685501099	0.944750786
1604300790	3	0.758645713
1604300890	4	0.847605288
1604300989	5	0.867124319
1604301089	6	0.884006798
1604301189	7	0.896525264
1604301288	8	0.910171747
1604301387	9	0.908507586
1604301482	10	0.914673507
1604301582	11	0.918939233
1604301680	12	0.903412938
1604301773	13	0.922173679
1604301872	14	0.916137099
1604301966	15	0.920045733
1604302060	16	0.914079845
1604302153	17	0.912222981
1604302246	18	0.915507019
1604302341	19	0.926913619
1604302438	20	0.922867775
1604302532	21	0.928651869
1604302630	22	0.928325057
1604302723	23	0.923469782
1604302817	24	0.929868758
1604302915	25	0.928192496
1604303008	26	0.932236254
1604303107	27	0.931293368
1604303199	28	0.925479949
1604303293	29	0.931544006
1604303386	30	0.936504304
1604303484	31	0.933577895
1604303578	32	0.934512138
1604303672	33	0.936909199
1604303769	34	0.933217883
1604303861	35	0.935519516
1604303954	36	0.935593188
1604304047	37	0.935121834
1604304139	38	0.934207439
1604304231	39	0.933013856
1604304324	40	0.933178365
1604304416	41	0.930698872
1604304509	42	0.930587351
1604304602	43	0.936203957
1604304697	44	0.934972107
1604304790	45	0.925821722
1604304883	46	0.939157963
1604304980	47	0.937240899
1604305075	48	0.93649894
1604305168	49	0.937135756
1604305260	50	0.938289106
1604305353	51	0.933273673
1604305446	52	0.938247144
1604305538	53	0.937953591
1604305631	54	0.936546624
1604305723	55	0.934698403
1604305817	56	0.934485316
1604305909	57	0.934861779
1604306002	58	0.935824096
1604306094	59	0.934929669
1604306187	60	0.941172183
1604306284	61	0.934190691
1604306376	62	0.940506816
1604306469	63	0.934818149
1604306562	64	0.932966292
1604306655	65	0.938667893
1604306747	66	0.940554619
1604306840	67	0.941041648
1604306932	68	0.934402525
1604307026	69	0.93452543
1604307118	70	0.944750786
1604307215	71	0.935708702
1604307308	72	0.938147008
1604307401	73	0.939946175
1604307494	74	0.935064435
1604307586	75	0.933890641
1604307679	76	0.93288058
1604307772	77	0.935595691
1604307864	78	0.936768532
1604307957	79	0.930059552
1604308050	80	0.932814598
1604308142	81	0.9364447
1604308235	82	0.935847104
1604308328	83	0.931219697
1604308420	84	0.934718251
1604308512	85	0.936538398
1604308604	86	0.934845746
1604308697	87	0.931776285
1604308790	88	0.937193155
1604308882	89	0.935044467
1604308974	90	0.933234274
1604309066	91	0.935224473
1604309160	92	0.937774956
1604309253	93	0.934857845
1604309346	94	0.933693409
1604309438	95	0.93665266
1604309530	96	0.936408579
1604309622	97	0.936208427
1604309715	98	0.93587923
1604309807	99	0.934847236
1604309900	100	0.936115444
1604309993	101	0.934103429
1604310086	102	0.934075832
1604310178	103	0.936996758
1604310270	104	0.932972848
1604310363	105	0.932157516
1604310455	106	0.933315694
1604310547	107	0.934480011
1604310639	108	0.940939665
1604310732	109	0.940080464
1604310824	110	0.936800838
1604310917	111	0.935737371
1604311010	112	0.935395658
1604311103	113	0.935986638
1604311195	114	0.935877025
1604311287	115	0.931181967
1604311379	116	0.934873581
1604311471	117	0.934325993
1604311563	118	0.929677606
1604311655	119	0.934985816
1604311748	120	0.934815407
1604311840	121	0.935838819
1604311933	122	0.934170008
1604312025	123	0.937791586
1604312117	124	0.935495257
1604312209	125	0.934796453
1604312300	126	0.934089839
1604312393	127	0.936743796
1604312486	128	0.937478483
1604312579	129	0.93415767
1604312671	130	0.937389433
1604312763	131	0.935109317
1604312854	132	0.934841633
1604312947	133	0.937165499
1604313039	134	0.934442103
1604313132	135	0.933836579
1604313225	136	0.935137808
1604313316	137	0.935315788
1604313408	138	0.934743226
1604313501	139	0.934749246
1604313592	140	0.932802379
1604313684	141	0.934000254
1604313776	142	0.934143364
1604313869	143	0.931415319
1604313961	144	0.933513165
1604314053	145	0.935344636
1604314144	146	0.93170321
1604314237	147	0.932966352
1604314329	148	0.936327934
1604314422	149	0.933430731
1604314514	150	0.932591617
1604314607	151	0.934192061
1604314699	152	0.936941385
1604314793	153	0.935056806
1604314886	154	0.93616122
1604314979	155	0.934686542
1604315071	156	0.934132457
1604315163	157	0.933778822
1604315256	158	0.937287152
1604315348	159	0.933577657
1604315441	160	0.934031785
1604315533	161	0.935549736
1604315625	162	0.933482528
1604315718	163	0.932709157
1604315810	164	0.934664607
1604315902	165	0.936818302
1604315994	166	0.936722517
1604316086	167	0.934122264
1604316179	168	0.935299158
1604316272	169	0.934523702
1604316364	170	0.933789909
1604316455	171	0.934886932
1604316547	172	0.93622154
1604316639	173	0.93617475
1604316731	174	0.934240401
1604316823	175	0.935609519
1604316916	176	0.935591459
1604317008	177	0.934538603
1604317100	178	0.934385717
1604317193	179	0.934743702
1604317285	180	0.935310125
1604317377	181	0.93371278
1604317469	182	0.935017169
1604317562	183	0.935542583
1604317654	184	0.934501171
1604317745	185	0.934842765
1604317838	186	0.93378526
1604317930	187	0.934891462
1604318021	188	0.934739292
1604318113	189	0.934719443
1604318205	190	0.933867514
1604318298	191	0.934487164
1604318390	192	0.934519768
1604318481	193	0.934162438
1604318573	194	0.934689224
1604318665	195	0.934745431
1604318757	196	0.934343815
1604318849	197	0.934684634
1604318941	198	0.934114814
1604319034	199	0.934832215
