# Supplementary material for: Grape Leaf Black Rot Detection Based on Super-Resolution Image Enhancement and Deep Learning
Source: Front Plant Sci. 2021 Jun 29;12:695749. doi: 10.3389/fpls.2021.695749 (PMC8277438; doi:10.3389/fpls.2021.695749)
Supplement: Supplementary file 5 [file Data_Sheet_5.ZIP › code/result/200-yuan-spp/run-.-tag-metrics_precision.csv]

Wall time	Step	Value
1604300484	0	0.170203879
1604300587	1	0.254950494
1604300690	2	0.49048388
1604300790	3	0.58146137
1604300890	4	0.692965746
1604300989	5	0.727762699
1604301089	6	0.764541864
1604301189	7	0.766966105
1604301288	8	0.775749147
1604301387	9	0.786523938
1604301482	10	0.781017542
1604301582	11	0.784785688
1604301680	12	0.793790936
1604301773	13	0.805192649
1604301872	14	0.794486582
1604301966	15	0.785139859
1604302060	16	0.806635082
1604302153	17	0.804277956
1604302246	18	0.798204184
1604302341	19	0.796814084
1604302438	20	0.808935463
1604302532	21	0.802694559
1604302630	22	0.806384981
1604302723	23	0.809665918
1604302817	24	0.804391503
1604302915	25	0.809934735
1604303008	26	0.815706551
1604303107	27	0.818454921
1604303199	28	0.803360283
1604303293	29	0.812489748
1604303386	30	0.814334691
1604303484	31	0.811060727
1604303578	32	0.817421198
1604303672	33	0.823017061
1604303769	34	0.820352077
1604303861	35	0.822447181
1604303954	36	0.814552248
1604304047	37	0.812284529
1604304139	38	0.840711296
1604304231	39	0.822764814
1604304324	40	0.802876234
1604304416	41	0.80545938
1604304509	42	0.810086489
1604304602	43	0.826481998
1604304697	44	0.825088143
1604304790	45	0.823654473
1604304883	46	0.819056988
1604304980	47	0.831409276
1604305075	48	0.82507807
1604305168	49	0.827483952
1604305260	50	0.829268098
1604305353	51	0.835054755
1604305446	52	0.839218676
1604305538	53	0.830166519
1604305631	54	0.826539457
1604305723	55	0.827109754
1604305817	56	0.82527709
1604305909	57	0.82487613
1604306002	58	0.828453839
1604306094	59	0.828234494
1604306187	60	0.8385005
1604306284	61	0.823821545
1604306376	62	0.839345574
1604306469	63	0.829149723
1604306562	64	0.830611229
1604306655	65	0.833334386
1604306747	66	0.835219145
1604306840	67	0.831310153
1604306932	68	0.828948081
1604307026	69	0.828616679
1604307118	70	0.833420932
1604307215	71	0.830845833
1604307308	72	0.848736048
1604307401	73	0.839285195
1604307494	74	0.840705812
1604307586	75	0.839603841
1604307679	76	0.835788369
1604307772	77	0.837468743
1604307864	78	0.84671104
1604307957	79	0.835898757
1604308050	80	0.835160136
1604308142	81	0.831029236
1604308235	82	0.842425287
1604308328	83	0.834272921
1604308420	84	0.832612932
1604308512	85	0.840268135
1604308604	86	0.839969337
1604308697	87	0.843319535
1604308790	88	0.839537084
1604308882	89	0.845627248
1604308974	90	0.842564702
1604309066	91	0.835841537
1604309160	92	0.84687829
1604309253	93	0.842578113
1604309346	94	0.831596196
1604309438	95	0.835685134
1604309530	96	0.850362778
1604309622	97	0.840370119
1604309715	98	0.846635759
1604309807	99	0.843555748
1604309900	100	0.850575864
1604309993	101	0.841986418
1604310086	102	0.845197916
1604310178	103	0.853331089
1604310270	104	0.84303838
1604310363	105	0.844179332
1604310455	106	0.848293662
1604310547	107	0.8493191
1604310639	108	0.851560175
1604310732	109	0.842976511
1604310824	110	0.845918357
1604310917	111	0.847188413
1604311010	112	0.84354645
1604311103	113	0.839095354
1604311195	114	0.84469676
1604311287	115	0.842277944
1604311379	116	0.842130482
1604311471	117	0.845541775
1604311563	118	0.847698569
1604311655	119	0.843660176
1604311748	120	0.846029222
1604311840	121	0.846124768
1604311933	122	0.84324193
1604312025	123	0.84775275
1604312117	124	0.843391895
1604312209	125	0.85125941
1604312300	126	0.849044919
1604312393	127	0.850580037
1604312486	128	0.849105
1604312579	129	0.846926689
1604312671	130	0.85306114
1604312763	131	0.849524379
1604312854	132	0.850176096
1604312947	133	0.852572381
1604313039	134	0.85305047
1604313132	135	0.853006005
1604313225	136	0.849526286
1604313316	137	0.848846316
1604313408	138	0.852124572
1604313501	139	0.85018909
1604313592	140	0.84720248
1604313684	141	0.854479492
1604313776	142	0.846640646
1604313869	143	0.84352839
1604313961	144	0.846460879
1604314053	145	0.849162579
1604314144	146	0.848582864
1604314237	147	0.85406214
1604314329	148	0.851679206
1604314422	149	0.847445011
1604314514	150	0.845852613
1604314607	151	0.846760392
1604314699	152	0.846341908
1604314793	153	0.847481787
1604314886	154	0.846378684
1604314979	155	0.848210037
1604315071	156	0.851145446
1604315163	157	0.848470509
1604315256	158	0.852715731
1604315348	159	0.850887477
1604315441	160	0.849786878
1604315533	161	0.850705206
1604315625	162	0.852028072
1604315718	163	0.850028038
1604315810	164	0.848714173
1604315902	165	0.848645985
1604315994	166	0.853889287
1604316086	167	0.847856879
1604316179	168	0.849670887
1604316272	169	0.848243892
1604316364	170	0.851427376
1604316455	171	0.848453283
1604316547	172	0.851872265
1604316639	173	0.851249099
1604316731	174	0.851494491
1604316823	175	0.842609704
1604316916	176	0.849584222
1604317008	177	0.845791996
1604317100	178	0.846818328
1604317193	179	0.852591097
1604317285	180	0.845643878
1604317377	181	0.852009118
1604317469	182	0.855753481
1604317562	183	0.850914001
1604317654	184	0.854929686
1604317745	185	0.855593979		0.857159674
1604317838	186	0.857159674
1604317930	187	0.857124865
1604318021	188	0.852466941
1604318113	189	0.851820409
1604318205	190	0.850920796
1604318298	191	0.854297698
1604318390	192	0.855129719
1604318481	193	0.855121076
1604318573	194	0.85160464
1604318665	195	0.854121566
1604318757	196	0.855355263
1604318849	197	0.855799675
1604318941	198	0.853140175
1604319034	199	0.852502346
