# Supplementary material for: Grape Leaf Black Rot Detection Based on Super-Resolution Image Enhancement and Deep Learning
Source: Front Plant Sci. 2021 Jun 29;12:695749. doi: 10.3389/fpls.2021.695749 (PMC8277438; doi:10.3389/fpls.2021.695749)
Supplement: Supplementary file 5 [file Data_Sheet_5.ZIP › code/result/200-yuan-spp/run-.-tag-metrics_recall.csv]

Wall time	Step	Value
1604300484	0	0.30646053
1604300587	1	0.570955276
1604300690	2	0.761457741	0.951954544
1604300790	3	0.818332434
1604300890	4	0.871341825
1604300989	5	0.892324686
1604301089	6	0.899503052
1604301189	7	0.913307548
1604301288	8	0.924351215
1604301387	9	0.923246801
1604301482	10	0.930977345
1604301582	11	0.936499178
1604301680	12	0.920485914
1604301773	13	0.936499178
1604301872	14	0.924903393
1604301966	15	0.932081699
1604302060	16	0.914474189
1604302153	17	0.924351215
1604302246	18	0.926081479
1604302341	19	0.939812243
1604302438	20	0.932633877
1604302532	21	0.938707888
1604302630	22	0.9360075
1604302723	23	0.935394824
1604302817	24	0.939812243
1604302915	25	0.940916598
1604303008	26	0.942021012
1604303107	27	0.938707888
1604303199	28	0.942967951
1604303293	29	0.943125367
1604303386	30	0.948647141
1604303484	31	0.944229722
1604303578	32	0.945334077
1604303672	33	0.943125367
1604303769	34	0.945334077
1604303861	35	0.945334077
1604303954	36	0.944229722
1604304047	37	0.947542787
1604304139	38	0.93259573
1604304231	39	0.938707888
1604304324	40	0.943677545
1604304416	41	0.942021012
1604304509	42	0.940916598
1604304602	43	0.941468775
1604304697	44	0.944229722
1604304790	45	0.935394824
1604304883	46	0.950303674
1604304980	47	0.945334077
1604305075	48	0.944229722
1604305168	49	0.943125367
1604305260	50	0.943125367
1604305353	51	0.940916598
1604305446	52	0.94257319
1604305538	53	0.945334077
1604305631	54	0.938707888
1604305723	55	0.943677545
1604305817	56	0.944148123
1604305909	57	0.943125367
1604306002	58	0.945334077
1604306094	59	0.940916598
1604306187	60	0.945334077
1604306284	61	0.944781899
1604306376	62	0.946245015
1604306469	63	0.945961595
1604306562	64	0.937051356
1604306655	65	0.945334077
1604306747	66	0.948647141
1604306840	67	0.948094964
1604306932	68	0.947542787
1604307026	69	0.946438432
1604307118	70	0.947542787
1604307215	71	0.945334077
1604307308	72	0.945334077
1604307401	73	0.949751496
1604307494	74	0.948094964
1604307586	75	0.94036442
1604307679	76	0.939812243
1604307772	77	0.947542787
1604307864	78	0.944229722
1604307957	79	0.94036442
1604308050	80	0.942021012
1604308142	81	0.946990609
1604308235	82	0.947542787
1604308328	83	0.941468775
1604308420	84	0.944846332
1604308512	85	0.94257319
1604308604	86	0.94257319
1604308697	87	0.939260066
1604308790	88	0.948647141
1604308882	89	0.940698266
1604308974	90	0.939744413
1604309066	91	0.948647141
1604309160	92	0.946732938
1604309253	93	0.944781899
1604309346	94	0.947542787
1604309438	95	0.950855851
1604309530	96	0.944781899
1604309622	97	0.947542787
1604309715	98	0.943677545
1604309807	99	0.945886254
1604309900	100	0.942964196
1604309993	101	0.949199319
1604310086	102	0.948647141
1604310178	103	0.945334077
1604310270	104	0.946438432
1604310363	105	0.945318639
1604310455	106	0.945334077
1604310547	107	0.94616729
1604310639	108	0.948094964
1604310732	109	0.948598325
1604310824	110	0.949199319
1604310917	111	0.949199319
1604311010	112	0.947542787
1604311103	113	0.946990609
1604311195	114	0.945334077
1604311287	115	0.943614423
1604311379	116	0.947542787
1604311471	117	0.946438432
1604311563	118	0.943533599
1604311655	119	0.948647141
1604311748	120	0.946990609
1604311840	121	0.947331071
1604311933	122	0.945886254
1604312025	123	0.945886254
1604312117	124	0.949199319
1604312209	125	0.948058605
1604312300	126	0.947542787
1604312393	127	0.949751496
1604312486	128	0.949199319
1604312579	129	0.950855851
1604312671	130	0.949199319
1604312763	131	0.94768703
1604312854	132	0.946272671
1604312947	133	0.948397696
1604313039	134	0.946438432
1604313132	135	0.943677545
1604313225	136	0.94257319
1604313316	137	0.945886254
1604313408	138	0.944781899
1604313501	139	0.946369171
1604313592	140	0.946438432
1604313684	141	0.944229722
1604313776	142	0.948094964
1604313869	143	0.946438432
1604313961	144	0.944229722
1604314053	145	0.948119521
1604314144	146	0.943845034
1604314237	147	0.941468775
1604314329	148	0.948040009
1604314422	149	0.945886254
1604314514	150	0.946990609
1604314607	151	0.947542787
1604314699	152	0.951954544
1604314793	153	0.946438432
1604314886	154	0.948094964
1604314979	155	0.946990609
1604315071	156	0.946990609
1604315163	157	0.946112096
1604315256	158	0.950303674
1604315348	159	0.945280731
1604315441	160	0.94651252
1604315533	161	0.947070956
1604315625	162	0.941126049
1604315718	163	0.944781899
1604315810	164	0.946990609
1604315902	165	0.948094964
1604315994	166	0.948647141
1604316086	167	0.946990609
1604316179	168	0.948094964
1604316272	169	0.946438432
1604316364	170	0.945886254
1604316455	171	0.945886254
1604316547	172	0.946438432
1604316639	173	0.947542787
1604316731	174	0.945886254
1604316823	175	0.948931932
1604316916	176	0.946990609
1604317008	177	0.948647141
1604317100	178	0.948647141
1604317193	179	0.946990609
1604317285	180	0.949199319
1604317377	181	0.946438432
1604317469	182	0.946722507
1604317562	183	0.950303674
1604317654	184	0.947542787
1604317745	185	0.946990609
1604317838	186	0.943677545
1604317930	187	0.944229722
1604318021	188	0.947602332
1604318113	189	0.946438432
1604318205	190	0.945529103
1604318298	191	0.944229722
1604318390	192	0.946990609
1604318481	193	0.945152521
1604318573	194	0.948647141
1604318665	195	0.948647141
1604318757	196	0.946941972
1604318849	197	0.944229722
1604318941	198	0.944781899
1604319034	199	0.948094964
