# Supplementary material for: Grape Leaf Black Rot Detection Based on Super-Resolution Image Enhancement and Deep Learning
Source: Front Plant Sci. 2021 Jun 29;12:695749. doi: 10.3389/fpls.2021.695749 (PMC8277438; doi:10.3389/fpls.2021.695749)
Supplement: Supplementary file 5 [file Data_Sheet_5.ZIP › code/result/200-yuan-v3/results.csv]

0/199	2.1G	4.7	8.13	0	12.8	24	256	0	0	0	0	nan	nan	0
1/199	2.28G	4.69	4.81	0	9.5	21	256	0	0	0.0383	0	4.75	4.54	0
2/199	2.28G	4.71	4.13	0	8.84	40	256	0	0	0.0831	0	4.7	3.82	0
3/199	2.28G	4.4	3.35	0	7.75	23	256	1	0.000552	0.18	0.0011	4.61	2.9	0
4/199	2.28G	4.54	2.49	0	7.03	18	256	0.0503	0.0701	0.00732	0.0585	5.43	2.75	0
5/199	2.28G	4.55	2.05	0	6.6	47	256	0.45	0.527	0.449	0.485	4.51	2.17	0
6/199	2.28G	4.18	1.95	0	6.13	59	256	0.707	0.637	0.642	0.67	4.29	1.96	0
7/199	2.28G	4.06	1.99	0	6.05	12	256	0.672	0.645	0.593	0.658	4.31	1.99	0
8/199	2.28G	4.03	1.95	0	5.98	29	256	0.783	0.733	0.734	0.757	4.06	1.93	0
9/199	2.28G	4.24	1.97	0	6.21	35	256	0.785	0.793	0.786	0.789	3.81	1.96	0
10/199	2.28G	3.54	1.92	0	5.46	33	256	0.779	0.773	0.762	0.776	3.74	1.95	0
11/199	2.28G	3.4	1.94	0	5.34	33	256	0.805	0.804	0.822	0.805	3.41	1.74	0
12/199	2.28G	3.31	1.67	0	4.99	55	256	0.756	0.813	0.813	0.784	3.36	1.58	0
13/199	2.28G	3.17	1.61	0	4.78	39	256	0.768	0.827	0.83	0.796	3.29	1.48	0
14/199	2.28G	2.98	1.53	0	4.51	31	256	0.792	0.826	0.835	0.809	3.13	1.46	0
15/199	2.28G	2.97	1.43	0	4.4	26	256	0.813	0.857	0.872	0.835	2.94	1.4	0
16/199	2.28G	3	1.42	0	4.42	46	256	0.809	0.853	0.852	0.83	2.91	1.38	0
17/199	2.28G	2.74	1.38	0	4.12	23	256	0.841	0.826	0.852	0.834	2.91	1.35	0
18/199	2.28G	2.88	1.34	0	4.22	14	256	0.846	0.866	0.889	0.856	2.92	1.35	0
19/199	2.28G	2.62	1.36	0	3.98	19	256	0.843	0.858	0.878	0.85	2.82	1.34	0
20/199	2.28G	2.92	1.33	0	4.25	25	256	0.84	0.858	0.871	0.849	2.82	1.33	0
21/199	2.28G	2.65	1.3	0	3.95	27	256	0.869	0.855	0.892	0.862	2.79	1.31	0
22/199	2.28G	2.61	1.29	0	3.9	28	256	0.847	0.848	0.874	0.847	2.83	1.31	0
23/199	2.28G	2.82	1.29	0	4.1	26	256	0.855	0.867	0.889	0.861	2.71	1.29	0
24/199	2.28G	2.48	1.25	0	3.73	9	256	0.873	0.87	0.899	0.871	2.7	1.29	0
25/199	2.28G	2.59	1.3	0	3.89	41	256	0.859	0.875	0.902	0.867	2.67	1.28	0
26/199	2.28G	2.66	1.3	0	3.96	28	256	0.871	0.874	0.904	0.873	2.64	1.28	0
27/199	2.28G	2.79	1.26	0	4.05	18	256	0.867	0.872	0.902	0.869	2.68	1.27	0
28/199	2.28G	2.54	1.23	0	3.77	62	256	0.86	0.893	0.91	0.877	2.69	1.27	0
29/199	2.28G	2.67	1.29	0	3.95	23	256	0.854	0.89	0.905	0.872	2.63	1.26	0
30/199	2.28G	2.72	1.28	0	4	34	256	0.863	0.88	0.905	0.871	2.62	1.26	0
31/199	2.28G	2.67	1.27	0	3.94	33	256	0.843	0.903	0.908	0.872	2.64	1.27	0
32/199	2.28G	2.6	1.25	0	3.84	16	256	0.856	0.894	0.911	0.875	2.65	1.25	0
33/199	2.28G	2.39	1.24	0	3.63	16	256	0.86	0.906	0.916	0.883	2.64	1.26	0
34/199	2.28G	2.61	1.23	0	3.84	38	256	0.87	0.889	0.911	0.88	2.64	1.24	0
35/199	2.28G	2.66	1.25	0	3.91	12	256	0.858	0.902	0.916	0.88	2.64	1.25	0
36/199	2.28G	2.75	1.25	0	3.99	42	256	0.847	0.909	0.918	0.877	2.61	1.24	0
37/199	2.28G	2.47	1.23	0	3.69	27	256	0.873	0.9	0.926	0.886	2.6	1.23	0
38/199	2.28G	2.45	1.24	0	3.69	53	256	0.86	0.9	0.916	0.879	2.64	1.23	0
39/199	2.28G	2.56	1.23	0	3.8	35	256	0.875	0.903	0.926	0.889	2.59	1.23	0
40/199	2.28G	2.31	1.2	0	3.51	23	256	0.867	0.898	0.917	0.882	2.59	1.23	0
41/199	2.28G	2.45	1.21	0	3.66	14	256	0.88	0.895	0.921	0.887	2.61	1.22	0
42/199	2.28G	2.58	1.21	0	3.79	25	256	0.876	0.908	0.93	0.892	2.58	1.22	0
43/199	2.28G	2.09	1.21	0	3.3	71	256	0.895	0.897	0.931	0.896	2.58	1.22	0
44/199	2.28G	2.6	1.21	0	3.8	31	256	0.869	0.907	0.928	0.888	2.6	1.21	0
45/199	2.28G	2.31	1.2	0	3.52	45	256	0.879	0.908	0.929	0.894	2.59	1.21	0
46/199	2.28G	2.35	1.2	0	3.56	22	256	0.873	0.913	0.927	0.892	2.58	1.2	0
47/199	2.28G	2.33	1.18	0	3.51	16	256	0.876	0.902	0.915	0.889	2.62	1.2	0
48/199	2.28G	2.77	1.18	0	3.96	29	256	0.891	0.908	0.938	0.9	2.6	1.22	0
49/199	2.28G	2.41	1.18	0	3.59	25	256	0.875	0.903	0.925	0.889	2.59	1.21	0
50/199	2.28G	2.34	1.18	0	3.52	35	256	0.882	0.905	0.927	0.893	2.58	1.2	0
51/199	2.28G	2.37	1.17	0	3.55	13	256	0.877	0.883	0.903	0.88	2.61	1.22	0
52/199	2.28G	2.39	1.16	0	3.55	28	256	0.879	0.918	0.935	0.898	2.6	1.22	0
53/199	2.28G	2.36	1.17	0	3.52	44	256	0.885	0.901	0.925	0.893	2.57	1.22	0
54/199	2.28G	2.3	1.15	0	3.45	27	256	0.878	0.919	0.932	0.898	2.57	1.2	0
55/199	2.28G	2.31	1.14	0	3.45	38	256	0.87	0.915	0.925	0.892	2.6	1.23	0
56/199	2.28G	2.41	1.15	0	3.56	53	256	0.894	0.902	0.93	0.898	2.57	1.2	0
57/199	2.28G	2.34	1.15	0	3.49	26	256	0.885	0.901	0.93	0.893	2.6	1.21	0
58/199	2.28G	2.69	1.14	0	3.82	32	256	0.881	0.9	0.922	0.89	2.61	1.22	0
59/199	2.28G	2.22	1.15	0	3.37	38	256	0.889	0.906	0.932	0.897	2.61	1.21	0
60/199	2.28G	2.35	1.14	0	3.49	13	256	0.885	0.907	0.929	0.896	2.59	1.21	0
61/199	2.28G	2.31	1.15	0	3.46	19	256	0.88	0.915	0.931	0.897	2.59	1.2	0
62/199	2.28G	2.3	1.14	0	3.43	17	256	0.896	0.896	0.926	0.896	2.6	1.22	0
63/199	2.28G	2.64	1.16	0	3.8	28	256	0.877	0.912	0.929	0.894	2.59	1.22	0
64/199	2.28G	2.47	1.13	0	3.6	12	256	0.882	0.903	0.927	0.893	2.61	1.2	0
65/199	2.28G	2.54	1.19	0	3.73	33	256	0.889	0.909	0.93	0.899	2.58	1.21	0
66/199	2.28G	2.44	1.14	0	3.58	41	256	0.871	0.912	0.926	0.891	2.58	1.21	0
67/199	2.28G	2.21	1.12	0	3.33	36	256	0.887	0.913	0.931	0.9	2.58	1.2	0
68/199	2.28G	2.73	1.14	0	3.87	44	256	0.87	0.911	0.919	0.89	2.62	1.21	0
69/199	2.28G	2.56	1.11	0	3.68	33	256	0.884	0.901	0.926	0.892	2.58	1.22	0
70/199	2.28G	2.48	1.13	0	3.61	16	256	0.879	0.908	0.931	0.894	2.58	1.22	0
71/199	2.28G	2.52	1.12	0	3.63	18	256	0.884	0.904	0.931	0.894	2.58	1.21	0
72/199	2.28G	2.11	1.13	0	3.24	26	256	0.895	0.892	0.93	0.893	2.57	1.2	0
73/199	2.28G	2.41	1.11	0	3.53	35	256	0.871	0.907	0.926	0.888	2.58	1.2	0
74/199	2.28G	2.24	1.1	0	3.35	31	256	0.884	0.899	0.924	0.891	2.6	1.21	0
75/199	2.28G	2.35	1.15	0	3.49	31	256	0.875	0.915	0.935	0.894	2.57	1.21	0
76/199	2.28G	2.15	1.15	0	3.3	29	256	0.884	0.91	0.936	0.897	2.58	1.2	0
77/199	2.28G	2.59	1.14	0	3.73	29	256	0.883	0.907	0.93	0.895	2.58	1.2	0
78/199	2.28G	2.24	1.09	0	3.33	11	256	0.88	0.909	0.933	0.894	2.59	1.2	0
79/199	2.28G	2.46	1.08	0	3.55	17	256	0.89	0.905	0.929	0.897	2.6	1.2	0
80/199	2.28G	2.24	1.09	0	3.33	20	256	0.883	0.912	0.933	0.897	2.63	1.22	0
81/199	2.28G	2.44	1.12	0	3.56	34	256	0.883	0.908	0.932	0.896	2.6	1.2	0
82/199	2.28G	2.3	1.09	0	3.39	18	256	0.878	0.918	0.934	0.897	2.58	1.2	0
83/199	2.28G	2.38	1.12	0	3.5	47	256	0.886	0.908	0.93	0.897	2.59	1.21	0
84/199	2.28G	2.32	1.14	0	3.46	72	256	0.885	0.913	0.929	0.899	2.59	1.21	0
85/199	2.28G	2.4	1.1	0	3.51	9	256	0.879	0.907	0.927	0.893	2.6	1.2	0
86/199	2.28G	2.22	1.09	0	3.32	33	256	0.872	0.909	0.926	0.89	2.6	1.21	0
87/199	2.28G	2.06	1.1	0	3.16	46	256	0.873	0.913	0.928	0.893	2.59	1.21	0
88/199	2.28G	2.11	1.07	0	3.18	31	256	0.89	0.911	0.935	0.9	2.59	1.21	0
89/199	2.28G	2	1.06	0	3.06	27	256	0.873	0.907	0.923	0.89	2.6	1.22	0
90/199	2.28G	2.42	1.09	0	3.51	15	256	0.88	0.913	0.93	0.896	2.6	1.2	0
91/199	2.28G	2.32	1.07	0	3.39	27	256	0.888	0.903	0.926	0.895	2.61	1.23	0
92/199	2.28G	2.23	1.08	0	3.31	55	256	0.885	0.916	0.936	0.9	2.6	1.22	0
93/199	2.28G	2.37	1.07	0	3.44	37	256	0.876	0.913	0.934	0.894	2.59	1.21	0
94/199	2.28G	2.15	1.07	0	3.22	26	256	0.88	0.915	0.938	0.897	2.6	1.22	0
95/199	2.28G	2.4	1.11	0	3.51	16	256	0.883	0.908	0.932	0.896	2.59	1.2	0
96/199	2.28G	2.23	1.08	0	3.31	21	256	0.89	0.905	0.929	0.898	2.6	1.23	0
97/199	2.28G	2.08	1.06	0	3.14	65	256	0.884	0.902	0.927	0.893	2.59	1.22	0
98/199	2.28G	2.22	1.1	0	3.32	54	256	0.876	0.908	0.927	0.892	2.61	1.23	0
99/199	2.28G	2.58	1.08	0	3.66	47	256	0.881	0.914	0.929	0.897	2.58	1.21	0
100/199	2.28G	2.56	1.08	0	3.64	24	256	0.883	0.912	0.933	0.897	2.59	1.23	0
101/199	2.28G	1.92	1.04	0	2.96	36	256	0.883	0.916	0.938	0.899	2.58	1.22	0
102/199	2.28G	2.35	1.06	0	3.41	42	256	0.889	0.914	0.938	0.901	2.58	1.23	0
103/199	2.28G	2.4	1.05	0	3.45	38	256	0.887	0.911	0.936	0.899	2.58	1.23	0
104/199	2.28G	1.98	1.03	0	3.02	24	256	0.89	0.912	0.932	0.901	2.58	1.22	0
105/199	2.28G	2.36	1.07	0	3.44	50	256	0.877	0.913	0.929	0.895	2.59	1.24	0
106/199	2.28G	2.43	1.06	0	3.49	52	256	0.887	0.907	0.926	0.897	2.59	1.25	0
107/199	2.28G	2.09	1.04	0	3.13	32	256	0.885	0.916	0.935	0.9	2.58	1.22	0
108/199	2.28G	2.02	1.02	0	3.03	26	256	0.887	0.911	0.931	0.899	2.59	1.24	0
109/199	2.28G	2.34	1.09	0	3.43	20	256	0.889	0.918	0.938	0.903	2.57	1.22	0
110/199	2.28G	2.35	1.07	0	3.41	32	256	0.893	0.915	0.94	0.904	2.58	1.23	0
111/199	2.28G	2.03	1.04	0	3.07	29	256	0.89	0.914	0.939	0.902	2.59	1.23	0
112/199	2.28G	2.48	1.02	0	3.5	35	256	0.889	0.912	0.936	0.9	2.59	1.24	0
113/199	2.28G	2.25	1.06	0	3.31	15	256	0.89	0.91	0.936	0.9	2.6	1.23	0
114/199	2.28G	2.16	1.05	0	3.21	37	256	0.894	0.909	0.936	0.901	2.61	1.24	0
115/199	2.28G	2.38	1.04	0	3.42	36	256	0.885	0.912	0.932	0.898	2.6	1.23	0
116/199	2.28G	2.2	1.05	0	3.25	56	256	0.886	0.914	0.939	0.9	2.59	1.23	0
117/199	2.28G	2.29	1.01	0	3.3	46	256	0.885	0.914	0.934	0.899	2.6	1.25	0
118/199	2.28G	2.14	1.05	0	3.2	37	256	0.887	0.911	0.936	0.899	2.59	1.23	0
119/199	2.28G	2.05	1.04	0	3.09	17	256	0.895	0.906	0.934	0.9	2.59	1.24	0
120/199	2.28G	2.12	1.02	0	3.14	41	256	0.883	0.908	0.934	0.896	2.59	1.23	0
121/199	2.28G	2.59	1.06	0	3.65	42	256	0.892	0.905	0.929	0.899	2.59	1.23	0
122/199	2.28G	2.17	1.03	0	3.2	24	256	0.883	0.917	0.935	0.9	2.58	1.23	0
123/199	2.28G	2.21	1.02	0	3.23	38	256	0.889	0.909	0.934	0.899	2.58	1.25	0
124/199	2.28G	2.18	1.05	0	3.23	31	256	0.888	0.913	0.935	0.9	2.59	1.24	0
125/199	2.28G	2.15	1.02	0	3.17	18	256	0.89	0.908	0.935	0.899	2.59	1.25	0
126/199	2.28G	2.41	1.01	0	3.42	32	256	0.895	0.909	0.937	0.902	2.59	1.23	0
127/199	2.28G	2.2	0.983	0	3.19	25	256	0.88	0.914	0.934	0.897	2.59	1.24	0
128/199	2.28G	1.98	1.02	0	3	14	256	0.884	0.91	0.93	0.896	2.59	1.25	0
129/199	2.28G	2.41	1.01	0	3.42	9	256	0.883	0.913	0.931	0.898	2.58	1.24	0
130/199	2.28G	2.24	0.995	0	3.23	15	256	0.881	0.914	0.928	0.897	2.59	1.25	0
131/199	2.28G	2.02	1.01	0	3.03	25	256	0.879	0.909	0.927	0.894	2.59	1.25	0
132/199	2.28G	2.24	1.02	0	3.26	14	256	0.89	0.909	0.929	0.899	2.6	1.25	0
133/199	2.28G	2.4	1.04	0	3.44	21	256	0.89	0.912	0.936	0.901	2.6	1.25	0
134/199	2.28G	2.31	0.979	0	3.29	35	256	0.891	0.906	0.931	0.898	2.6	1.26	0
135/199	2.28G	2.09	1	0	3.09	26	256	0.88	0.907	0.926	0.894	2.61	1.26	0
136/199	2.28G	2.33	0.994	0	3.33	26	256	0.889	0.91	0.931	0.899	2.61	1.25	0
137/199	2.28G	2.16	0.986	0	3.15	26	256	0.887	0.911	0.936	0.899	2.61	1.25	0
138/199	2.28G	2.13	1.02	0	3.15	26	256	0.885	0.915	0.938	0.9	2.6	1.25	0
139/199	2.28G	2.25	1.01	0	3.26	18	256	0.886	0.916	0.937	0.901	2.6	1.26	0
140/199	2.28G	2.25	0.992	0	3.24	33	256	0.89	0.913	0.937	0.902	2.59	1.26	0
141/199	2.28G	1.99	0.996	0	2.98	25	256	0.879	0.919	0.937	0.898	2.6	1.25	0
142/199	2.28G	2.1	0.992	0	3.09	50	256	0.894	0.912	0.937	0.903	2.61	1.26	0
143/199	2.28G	2.08	1.03	0	3.12	30	256	0.891	0.91	0.938	0.9	2.6	1.25	0
144/199	2.28G	2.08	0.996	0	3.08	51	256	0.888	0.916	0.939	0.901	2.59	1.26	0
145/199	2.28G	2.01	1.01	0	3.01	21	256	0.886	0.911	0.932	0.898	2.61	1.25	0
146/199	2.28G	2.15	0.993	0	3.14	27	256	0.89	0.91	0.936	0.9	2.6	1.26	0
147/199	2.28G	2.13	0.978	0	3.11	36	256	0.878	0.917	0.936	0.897	2.6	1.25	0
148/199	2.28G	2.34	0.992	0	3.33	20	256	0.885	0.907	0.93	0.896	2.6	1.26	0
149/199	2.28G	2.18	1.02	0	3.2	46	256	0.879	0.912	0.93	0.895	2.6	1.26	0
150/199	2.28G	2.17	0.995	0	3.16	64	256	0.878	0.909	0.93	0.893	2.6	1.26	0
151/199	2.28G	2.15	0.983	0	3.14	57	256	0.888	0.909	0.936	0.898	2.6	1.27	0
152/199	2.28G	2.21	0.989	0	3.2	21	256	0.883	0.911	0.931	0.897	2.6	1.26	0
153/199	2.28G	2.37	0.965	0	3.33	24	256	0.889	0.903	0.927	0.896	2.61	1.26	0
154/199	2.28G	2.39	0.982	0	3.37	25	256	0.876	0.916	0.933	0.895	2.61	1.26	0
155/199	2.28G	2.17	1.01	0	3.18	28	256	0.889	0.907	0.93	0.898	2.6	1.26	0
156/199	2.28G	2.05	0.984	0	3.03	16	256	0.883	0.911	0.933	0.897	2.6	1.26	0
157/199	2.28G	2.07	0.99	0	3.07	37	256	0.887	0.914	0.935	0.9	2.61	1.25	0
158/199	2.28G	2.35	0.999	0	3.35	45	256	0.886	0.907	0.935	0.897	2.6	1.26	0
159/199	2.28G	2.48	0.976	0	3.46	15	256	0.886	0.913	0.935	0.899	2.61	1.27	0
160/199	2.28G	1.91	0.956	0	2.87	16	256	0.886	0.915	0.937	0.901	2.6	1.27	0
161/199	2.28G	2.13	0.995	0	3.13	43	256	0.89	0.911	0.935	0.9	2.6	1.27	0
162/199	2.28G	2.18	1	0	3.18	40	256	0.89	0.914	0.936	0.902	2.6	1.26	0
163/199	2.28G	2.16	0.966	0	3.12	19	256	0.889	0.912	0.935	0.9	2.59	1.26	0
164/199	2.28G	2.2	0.968	0	3.17	21	256	0.891	0.913	0.937	0.902	2.6	1.27	0
165/199	2.28G	2.1	0.952	0	3.05	15	256	0.885	0.913	0.935	0.898	2.59	1.28	0
166/199	2.28G	2.23	0.96	0	3.19	16	256	0.89	0.908	0.935	0.899	2.6	1.28	0
167/199	2.28G	2.3	0.965	0	3.27	18	256	0.887	0.911	0.935	0.899	2.61	1.28	0
168/199	2.28G	2	0.952	0	2.96	23	256	0.886	0.916	0.937	0.901	2.6	1.27	0
169/199	2.28G	2.1	0.95	0	3.05	26	256	0.885	0.913	0.936	0.899	2.61	1.28	0
170/199	2.28G	2.08	0.953	0	3.03	25	256	0.889	0.911	0.935	0.9	2.61	1.28	0
171/199	2.28G	2.09	1	0	3.09	22	256	0.885	0.913	0.935	0.899	2.61	1.27	0
172/199	2.28G	2	0.964	0	2.97	15	256	0.891	0.91	0.935	0.901	2.6	1.27	0
173/199	2.28G	1.92	0.953	0	2.87	27	256	0.89	0.913	0.937	0.901	2.6	1.27	0
174/199	2.28G	2.27	0.945	0	3.21	16	256	0.894	0.912	0.938	0.903	2.61	1.27	0
175/199	2.28G	2.28	0.966	0	3.25	32	256	0.889	0.915	0.937	0.902	2.61	1.27	0
176/199	2.28G	1.99	0.984	0	2.97	27	256	0.889	0.912	0.935	0.9	2.6	1.28	0
177/199	2.28G	2.32	0.956	0	3.27	20	256	0.889	0.912	0.936	0.9	2.6	1.27	0
178/199	2.28G	2.19	0.983	0	3.18	25	256	0.887	0.912	0.935	0.899	2.6	1.27	0
179/199	2.28G	2.13	0.95	0	3.08	15	256	0.888	0.911	0.935	0.899	2.61	1.28	0
180/199	2.28G	2.15	0.989	0	3.14	29	256	0.888	0.908	0.934	0.898	2.6	1.27	0
181/199	2.28G	2.28	0.956	0	3.23	9	256	0.889	0.91	0.933	0.899	2.61	1.27	0
182/199	2.28G	2.3	0.962	0	3.26	19	256	0.891	0.908	0.935	0.899	2.6	1.27	0
183/199	2.28G	2.13	0.947	0	3.07	36	256	0.892	0.907	0.935	0.9	2.61	1.28	0
184/199	2.28G	2.01	0.976	0	2.99	26	256	0.887	0.907	0.935	0.897	2.6	1.27	0
185/199	2.28G	1.98	0.973	0	2.96	41	256	0.884	0.915	0.935	0.899	2.61	1.27	0
186/199	2.28G	2.16	0.962	0	3.12	22	256	0.888	0.912	0.935	0.9	2.61	1.28	0
187/199	2.28G	2.08	0.963	0	3.05	22	256	0.892	0.909	0.936	0.9	2.6	1.28	0
188/199	2.28G	2.51	0.983	0	3.49	31	256	0.884	0.91	0.929	0.897	2.61	1.28	0
189/199	2.28G	2.09	0.961	0	3.05	15	256	0.892	0.912	0.936	0.902	2.6	1.28	0
190/199	2.28G	2.14	0.955	0	3.1	22	256	0.89	0.913	0.936	0.901	2.6	1.28	0
191/199	2.28G	2.3	0.98	0	3.28	58	256	0.887	0.913	0.936	0.9	2.6	1.28	0
192/199	2.28G	2.21	0.998	0	3.21	45	256	0.889	0.913	0.936	0.9	2.6	1.28	0
193/199	2.28G	2.02	0.972	0	2.99	31	256	0.887	0.911	0.936	0.899	2.6	1.28	0
194/199	2.28G	2.17	0.962	0	3.13	23	256	0.887	0.911	0.936	0.899	2.6	1.27	0
195/199	2.28G	2.03	0.962	0	3	54	256	0.888	0.911	0.933	0.899	2.61	1.28	0
196/199	2.28G	2.42	0.975	0	3.39	35	256	0.888	0.912	0.936	0.9	2.6	1.27	0
197/199	2.28G	1.98	0.964	0	2.95	40	256	0.885	0.914	0.935	0.899	2.6	1.27	0
198/199	2.28G	2.27	0.961	0	3.23	51	256	0.89	0.911	0.936	0.9	2.61	1.28	0
199/199	2.28G	2.12	0.944	0	3.06	43	256	0.887	0.912	0.935	0.899	2.61	1.28	0
