# Supplementary material for: Grape Leaf Black Rot Detection Based on Super-Resolution Image Enhancement and Deep Learning
Source: Front Plant Sci. 2021 Jun 29;12:695749. doi: 10.3389/fpls.2021.695749 (PMC8277438; doi:10.3389/fpls.2021.695749)
Supplement: Supplementary file 5 [file Data_Sheet_5.ZIP › code/result/200-yuan-v3/results.txt]

     0/199      2.1G       4.7      8.13         0      12.8        24       256         0         0         0         0       nan       nan         0
     1/199     2.28G      4.69      4.81         0       9.5        21       256         0         0    0.0383         0      4.75      4.54         0
     2/199     2.28G      4.71      4.13         0      8.84        40       256         0         0    0.0831         0       4.7      3.82         0
     3/199     2.28G       4.4      3.35         0      7.75        23       256         1  0.000552      0.18    0.0011      4.61       2.9         0
     4/199     2.28G      4.54      2.49         0      7.03        18       256    0.0503    0.0701   0.00732    0.0585      5.43      2.75         0
     5/199     2.28G      4.55      2.05         0       6.6        47       256      0.45     0.527     0.449     0.485      4.51      2.17         0
     6/199     2.28G      4.18      1.95         0      6.13        59       256     0.707     0.637     0.642      0.67      4.29      1.96         0
     7/199     2.28G      4.06      1.99         0      6.05        12       256     0.672     0.645     0.593     0.658      4.31      1.99         0
     8/199     2.28G      4.03      1.95         0      5.98        29       256     0.783     0.733     0.734     0.757      4.06      1.93         0
     9/199     2.28G      4.24      1.97         0      6.21        35       256     0.785     0.793     0.786     0.789      3.81      1.96         0
    10/199     2.28G      3.54      1.92         0      5.46        33       256     0.779     0.773     0.762     0.776      3.74      1.95         0
    11/199     2.28G       3.4      1.94         0      5.34        33       256     0.805     0.804     0.822     0.805      3.41      1.74         0
    12/199     2.28G      3.31      1.67         0      4.99        55       256     0.756     0.813     0.813     0.784      3.36      1.58         0
    13/199     2.28G      3.17      1.61         0      4.78        39       256     0.768     0.827      0.83     0.796      3.29      1.48         0
    14/199     2.28G      2.98      1.53         0      4.51        31       256     0.792     0.826     0.835     0.809      3.13      1.46         0
    15/199     2.28G      2.97      1.43         0       4.4        26       256     0.813     0.857     0.872     0.835      2.94       1.4         0
    16/199     2.28G         3      1.42         0      4.42        46       256     0.809     0.853     0.852      0.83      2.91      1.38         0
    17/199     2.28G      2.74      1.38         0      4.12        23       256     0.841     0.826     0.852     0.834      2.91      1.35         0
    18/199     2.28G      2.88      1.34         0      4.22        14       256     0.846     0.866     0.889     0.856      2.92      1.35         0
    19/199     2.28G      2.62      1.36         0      3.98        19       256     0.843     0.858     0.878      0.85      2.82      1.34         0
    20/199     2.28G      2.92      1.33         0      4.25        25       256      0.84     0.858     0.871     0.849      2.82      1.33         0
    21/199     2.28G      2.65       1.3         0      3.95        27       256     0.869     0.855     0.892     0.862      2.79      1.31         0
    22/199     2.28G      2.61      1.29         0       3.9        28       256     0.847     0.848     0.874     0.847      2.83      1.31         0
    23/199     2.28G      2.82      1.29         0       4.1        26       256     0.855     0.867     0.889     0.861      2.71      1.29         0
    24/199     2.28G      2.48      1.25         0      3.73         9       256     0.873      0.87     0.899     0.871       2.7      1.29         0
    25/199     2.28G      2.59       1.3         0      3.89        41       256     0.859     0.875     0.902     0.867      2.67      1.28         0
    26/199     2.28G      2.66       1.3         0      3.96        28       256     0.871     0.874     0.904     0.873      2.64      1.28         0
    27/199     2.28G      2.79      1.26         0      4.05        18       256     0.867     0.872     0.902     0.869      2.68      1.27         0
    28/199     2.28G      2.54      1.23         0      3.77        62       256      0.86     0.893      0.91     0.877      2.69      1.27         0
    29/199     2.28G      2.67      1.29         0      3.95        23       256     0.854      0.89     0.905     0.872      2.63      1.26         0
    30/199     2.28G      2.72      1.28         0         4        34       256     0.863      0.88     0.905     0.871      2.62      1.26         0
    31/199     2.28G      2.67      1.27         0      3.94        33       256     0.843     0.903     0.908     0.872      2.64      1.27         0
    32/199     2.28G       2.6      1.25         0      3.84        16       256     0.856     0.894     0.911     0.875      2.65      1.25         0
    33/199     2.28G      2.39      1.24         0      3.63        16       256      0.86     0.906     0.916     0.883      2.64      1.26         0
    34/199     2.28G      2.61      1.23         0      3.84        38       256      0.87     0.889     0.911      0.88      2.64      1.24         0
    35/199     2.28G      2.66      1.25         0      3.91        12       256     0.858     0.902     0.916      0.88      2.64      1.25         0
    36/199     2.28G      2.75      1.25         0      3.99        42       256     0.847     0.909     0.918     0.877      2.61      1.24         0
    37/199     2.28G      2.47      1.23         0      3.69        27       256     0.873       0.9     0.926     0.886       2.6      1.23         0
    38/199     2.28G      2.45      1.24         0      3.69        53       256      0.86       0.9     0.916     0.879      2.64      1.23         0
    39/199     2.28G      2.56      1.23         0       3.8        35       256     0.875     0.903     0.926     0.889      2.59      1.23         0
    40/199     2.28G      2.31       1.2         0      3.51        23       256     0.867     0.898     0.917     0.882      2.59      1.23         0
    41/199     2.28G      2.45      1.21         0      3.66        14       256      0.88     0.895     0.921     0.887      2.61      1.22         0
    42/199     2.28G      2.58      1.21         0      3.79        25       256     0.876     0.908      0.93     0.892      2.58      1.22         0
    43/199     2.28G      2.09      1.21         0       3.3        71       256     0.895     0.897     0.931     0.896      2.58      1.22         0
    44/199     2.28G       2.6      1.21         0       3.8        31       256     0.869     0.907     0.928     0.888       2.6      1.21         0
    45/199     2.28G      2.31       1.2         0      3.52        45       256     0.879     0.908     0.929     0.894      2.59      1.21         0
    46/199     2.28G      2.35       1.2         0      3.56        22       256     0.873     0.913     0.927     0.892      2.58       1.2         0
    47/199     2.28G      2.33      1.18         0      3.51        16       256     0.876     0.902     0.915     0.889      2.62       1.2         0
    48/199     2.28G      2.77      1.18         0      3.96        29       256     0.891     0.908     0.938       0.9       2.6      1.22         0
    49/199     2.28G      2.41      1.18         0      3.59        25       256     0.875     0.903     0.925     0.889      2.59      1.21         0
    50/199     2.28G      2.34      1.18         0      3.52        35       256     0.882     0.905     0.927     0.893      2.58       1.2         0
    51/199     2.28G      2.37      1.17         0      3.55        13       256     0.877     0.883     0.903      0.88      2.61      1.22         0
    52/199     2.28G      2.39      1.16         0      3.55        28       256     0.879     0.918     0.935     0.898       2.6      1.22         0
    53/199     2.28G      2.36      1.17         0      3.52        44       256     0.885     0.901     0.925     0.893      2.57      1.22         0
    54/199     2.28G       2.3      1.15         0      3.45        27       256     0.878     0.919     0.932     0.898      2.57       1.2         0
    55/199     2.28G      2.31      1.14         0      3.45        38       256      0.87     0.915     0.925     0.892       2.6      1.23         0
    56/199     2.28G      2.41      1.15         0      3.56        53       256     0.894     0.902      0.93     0.898      2.57       1.2         0
    57/199     2.28G      2.34      1.15         0      3.49        26       256     0.885     0.901      0.93     0.893       2.6      1.21         0
    58/199     2.28G      2.69      1.14         0      3.82        32       256     0.881       0.9     0.922      0.89      2.61      1.22         0
    59/199     2.28G      2.22      1.15         0      3.37        38       256     0.889     0.906     0.932     0.897      2.61      1.21         0
    60/199     2.28G      2.35      1.14         0      3.49        13       256     0.885     0.907     0.929     0.896      2.59      1.21         0
    61/199     2.28G      2.31      1.15         0      3.46        19       256      0.88     0.915     0.931     0.897      2.59       1.2         0
    62/199     2.28G       2.3      1.14         0      3.43        17       256     0.896     0.896     0.926     0.896       2.6      1.22         0
    63/199     2.28G      2.64      1.16         0       3.8        28       256     0.877     0.912     0.929     0.894      2.59      1.22         0
    64/199     2.28G      2.47      1.13         0       3.6        12       256     0.882     0.903     0.927     0.893      2.61       1.2         0
    65/199     2.28G      2.54      1.19         0      3.73        33       256     0.889     0.909      0.93     0.899      2.58      1.21         0
    66/199     2.28G      2.44      1.14         0      3.58        41       256     0.871     0.912     0.926     0.891      2.58      1.21         0
    67/199     2.28G      2.21      1.12         0      3.33        36       256     0.887     0.913     0.931       0.9      2.58       1.2         0
    68/199     2.28G      2.73      1.14         0      3.87        44       256      0.87     0.911     0.919      0.89      2.62      1.21         0
    69/199     2.28G      2.56      1.11         0      3.68        33       256     0.884     0.901     0.926     0.892      2.58      1.22         0
    70/199     2.28G      2.48      1.13         0      3.61        16       256     0.879     0.908     0.931     0.894      2.58      1.22         0
    71/199     2.28G      2.52      1.12         0      3.63        18       256     0.884     0.904     0.931     0.894      2.58      1.21         0
    72/199     2.28G      2.11      1.13         0      3.24        26       256     0.895     0.892      0.93     0.893      2.57       1.2         0
    73/199     2.28G      2.41      1.11         0      3.53        35       256     0.871     0.907     0.926     0.888      2.58       1.2         0
    74/199     2.28G      2.24       1.1         0      3.35        31       256     0.884     0.899     0.924     0.891       2.6      1.21         0
    75/199     2.28G      2.35      1.15         0      3.49        31       256     0.875     0.915     0.935     0.894      2.57      1.21         0
    76/199     2.28G      2.15      1.15         0       3.3        29       256     0.884      0.91     0.936     0.897      2.58       1.2         0
    77/199     2.28G      2.59      1.14         0      3.73        29       256     0.883     0.907      0.93     0.895      2.58       1.2         0
    78/199     2.28G      2.24      1.09         0      3.33        11       256      0.88     0.909     0.933     0.894      2.59       1.2         0
    79/199     2.28G      2.46      1.08         0      3.55        17       256      0.89     0.905     0.929     0.897       2.6       1.2         0
    80/199     2.28G      2.24      1.09         0      3.33        20       256     0.883     0.912     0.933     0.897      2.63      1.22         0
    81/199     2.28G      2.44      1.12         0      3.56        34       256     0.883     0.908     0.932     0.896       2.6       1.2         0
    82/199     2.28G       2.3      1.09         0      3.39        18       256     0.878     0.918     0.934     0.897      2.58       1.2         0
    83/199     2.28G      2.38      1.12         0       3.5        47       256     0.886     0.908      0.93     0.897      2.59      1.21         0
    84/199     2.28G      2.32      1.14         0      3.46        72       256     0.885     0.913     0.929     0.899      2.59      1.21         0
    85/199     2.28G       2.4       1.1         0      3.51         9       256     0.879     0.907     0.927     0.893       2.6       1.2         0
    86/199     2.28G      2.22      1.09         0      3.32        33       256     0.872     0.909     0.926      0.89       2.6      1.21         0
    87/199     2.28G      2.06       1.1         0      3.16        46       256     0.873     0.913     0.928     0.893      2.59      1.21         0
    88/199     2.28G      2.11      1.07         0      3.18        31       256      0.89     0.911     0.935       0.9      2.59      1.21         0
    89/199     2.28G         2      1.06         0      3.06        27       256     0.873     0.907     0.923      0.89       2.6      1.22         0
    90/199     2.28G      2.42      1.09         0      3.51        15       256      0.88     0.913      0.93     0.896       2.6       1.2         0
    91/199     2.28G      2.32      1.07         0      3.39        27       256     0.888     0.903     0.926     0.895      2.61      1.23         0
    92/199     2.28G      2.23      1.08         0      3.31        55       256     0.885     0.916     0.936       0.9       2.6      1.22         0
    93/199     2.28G      2.37      1.07         0      3.44        37       256     0.876     0.913     0.934     0.894      2.59      1.21         0
    94/199     2.28G      2.15      1.07         0      3.22        26       256      0.88     0.915     0.938     0.897       2.6      1.22         0
    95/199     2.28G       2.4      1.11         0      3.51        16       256     0.883     0.908     0.932     0.896      2.59       1.2         0
    96/199     2.28G      2.23      1.08         0      3.31        21       256      0.89     0.905     0.929     0.898       2.6      1.23         0
    97/199     2.28G      2.08      1.06         0      3.14        65       256     0.884     0.902     0.927     0.893      2.59      1.22         0
    98/199     2.28G      2.22       1.1         0      3.32        54       256     0.876     0.908     0.927     0.892      2.61      1.23         0
    99/199     2.28G      2.58      1.08         0      3.66        47       256     0.881     0.914     0.929     0.897      2.58      1.21         0
   100/199     2.28G      2.56      1.08         0      3.64        24       256     0.883     0.912     0.933     0.897      2.59      1.23         0
   101/199     2.28G      1.92      1.04         0      2.96        36       256     0.883     0.916     0.938     0.899      2.58      1.22         0
   102/199     2.28G      2.35      1.06         0      3.41        42       256     0.889     0.914     0.938     0.901      2.58      1.23         0
   103/199     2.28G       2.4      1.05         0      3.45        38       256     0.887     0.911     0.936     0.899      2.58      1.23         0
   104/199     2.28G      1.98      1.03         0      3.02        24       256      0.89     0.912     0.932     0.901      2.58      1.22         0
   105/199     2.28G      2.36      1.07         0      3.44        50       256     0.877     0.913     0.929     0.895      2.59      1.24         0
   106/199     2.28G      2.43      1.06         0      3.49        52       256     0.887     0.907     0.926     0.897      2.59      1.25         0
   107/199     2.28G      2.09      1.04         0      3.13        32       256     0.885     0.916     0.935       0.9      2.58      1.22         0
   108/199     2.28G      2.02      1.02         0      3.03        26       256     0.887     0.911     0.931     0.899      2.59      1.24         0
   109/199     2.28G      2.34      1.09         0      3.43        20       256     0.889     0.918     0.938     0.903      2.57      1.22         0
   110/199     2.28G      2.35      1.07         0      3.41        32       256     0.893     0.915      0.94     0.904      2.58      1.23         0
   111/199     2.28G      2.03      1.04         0      3.07        29       256      0.89     0.914     0.939     0.902      2.59      1.23         0
   112/199     2.28G      2.48      1.02         0       3.5        35       256     0.889     0.912     0.936       0.9      2.59      1.24         0
   113/199     2.28G      2.25      1.06         0      3.31        15       256      0.89      0.91     0.936       0.9       2.6      1.23         0
   114/199     2.28G      2.16      1.05         0      3.21        37       256     0.894     0.909     0.936     0.901      2.61      1.24         0
   115/199     2.28G      2.38      1.04         0      3.42        36       256     0.885     0.912     0.932     0.898       2.6      1.23         0
   116/199     2.28G       2.2      1.05         0      3.25        56       256     0.886     0.914     0.939       0.9      2.59      1.23         0
   117/199     2.28G      2.29      1.01         0       3.3        46       256     0.885     0.914     0.934     0.899       2.6      1.25         0
   118/199     2.28G      2.14      1.05         0       3.2        37       256     0.887     0.911     0.936     0.899      2.59      1.23         0
   119/199     2.28G      2.05      1.04         0      3.09        17       256     0.895     0.906     0.934       0.9      2.59      1.24         0
   120/199     2.28G      2.12      1.02         0      3.14        41       256     0.883     0.908     0.934     0.896      2.59      1.23         0
   121/199     2.28G      2.59      1.06         0      3.65        42       256     0.892     0.905     0.929     0.899      2.59      1.23         0
   122/199     2.28G      2.17      1.03         0       3.2        24       256     0.883     0.917     0.935       0.9      2.58      1.23         0
   123/199     2.28G      2.21      1.02         0      3.23        38       256     0.889     0.909     0.934     0.899      2.58      1.25         0
   124/199     2.28G      2.18      1.05         0      3.23        31       256     0.888     0.913     0.935       0.9      2.59      1.24         0
   125/199     2.28G      2.15      1.02         0      3.17        18       256      0.89     0.908     0.935     0.899      2.59      1.25         0
   126/199     2.28G      2.41      1.01         0      3.42        32       256     0.895     0.909     0.937     0.902      2.59      1.23         0
   127/199     2.28G       2.2     0.983         0      3.19        25       256      0.88     0.914     0.934     0.897      2.59      1.24         0
   128/199     2.28G      1.98      1.02         0         3        14       256     0.884      0.91      0.93     0.896      2.59      1.25         0
   129/199     2.28G      2.41      1.01         0      3.42         9       256     0.883     0.913     0.931     0.898      2.58      1.24         0
   130/199     2.28G      2.24     0.995         0      3.23        15       256     0.881     0.914     0.928     0.897      2.59      1.25         0
   131/199     2.28G      2.02      1.01         0      3.03        25       256     0.879     0.909     0.927     0.894      2.59      1.25         0
   132/199     2.28G      2.24      1.02         0      3.26        14       256      0.89     0.909     0.929     0.899       2.6      1.25         0
   133/199     2.28G       2.4      1.04         0      3.44        21       256      0.89     0.912     0.936     0.901       2.6      1.25         0
   134/199     2.28G      2.31     0.979         0      3.29        35       256     0.891     0.906     0.931     0.898       2.6      1.26         0
   135/199     2.28G      2.09         1         0      3.09        26       256      0.88     0.907     0.926     0.894      2.61      1.26         0
   136/199     2.28G      2.33     0.994         0      3.33        26       256     0.889      0.91     0.931     0.899      2.61      1.25         0
   137/199     2.28G      2.16     0.986         0      3.15        26       256     0.887     0.911     0.936     0.899      2.61      1.25         0
   138/199     2.28G      2.13      1.02         0      3.15        26       256     0.885     0.915     0.938       0.9       2.6      1.25         0
   139/199     2.28G      2.25      1.01         0      3.26        18       256     0.886     0.916     0.937     0.901       2.6      1.26         0
   140/199     2.28G      2.25     0.992         0      3.24        33       256      0.89     0.913     0.937     0.902      2.59      1.26         0
   141/199     2.28G      1.99     0.996         0      2.98        25       256     0.879     0.919     0.937     0.898       2.6      1.25         0
   142/199     2.28G       2.1     0.992         0      3.09        50       256     0.894     0.912     0.937     0.903      2.61      1.26         0
   143/199     2.28G      2.08      1.03         0      3.12        30       256     0.891      0.91     0.938       0.9       2.6      1.25         0
   144/199     2.28G      2.08     0.996         0      3.08        51       256     0.888     0.916     0.939     0.901      2.59      1.26         0
   145/199     2.28G      2.01      1.01         0      3.01        21       256     0.886     0.911     0.932     0.898      2.61      1.25         0
   146/199     2.28G      2.15     0.993         0      3.14        27       256      0.89      0.91     0.936       0.9       2.6      1.26         0
   147/199     2.28G      2.13     0.978         0      3.11        36       256     0.878     0.917     0.936     0.897       2.6      1.25         0
   148/199     2.28G      2.34     0.992         0      3.33        20       256     0.885     0.907      0.93     0.896       2.6      1.26         0
   149/199     2.28G      2.18      1.02         0       3.2        46       256     0.879     0.912      0.93     0.895       2.6      1.26         0
   150/199     2.28G      2.17     0.995         0      3.16        64       256     0.878     0.909      0.93     0.893       2.6      1.26         0
   151/199     2.28G      2.15     0.983         0      3.14        57       256     0.888     0.909     0.936     0.898       2.6      1.27         0
   152/199     2.28G      2.21     0.989         0       3.2        21       256     0.883     0.911     0.931     0.897       2.6      1.26         0
   153/199     2.28G      2.37     0.965         0      3.33        24       256     0.889     0.903     0.927     0.896      2.61      1.26         0
   154/199     2.28G      2.39     0.982         0      3.37        25       256     0.876     0.916     0.933     0.895      2.61      1.26         0
   155/199     2.28G      2.17      1.01         0      3.18        28       256     0.889     0.907      0.93     0.898       2.6      1.26         0
   156/199     2.28G      2.05     0.984         0      3.03        16       256     0.883     0.911     0.933     0.897       2.6      1.26         0
   157/199     2.28G      2.07      0.99         0      3.07        37       256     0.887     0.914     0.935       0.9      2.61      1.25         0
   158/199     2.28G      2.35     0.999         0      3.35        45       256     0.886     0.907     0.935     0.897       2.6      1.26         0
   159/199     2.28G      2.48     0.976         0      3.46        15       256     0.886     0.913     0.935     0.899      2.61      1.27         0
   160/199     2.28G      1.91     0.956         0      2.87        16       256     0.886     0.915     0.937     0.901       2.6      1.27         0
   161/199     2.28G      2.13     0.995         0      3.13        43       256      0.89     0.911     0.935       0.9       2.6      1.27         0
   162/199     2.28G      2.18         1         0      3.18        40       256      0.89     0.914     0.936     0.902       2.6      1.26         0
   163/199     2.28G      2.16     0.966         0      3.12        19       256     0.889     0.912     0.935       0.9      2.59      1.26         0
   164/199     2.28G       2.2     0.968         0      3.17        21       256     0.891     0.913     0.937     0.902       2.6      1.27         0
   165/199     2.28G       2.1     0.952         0      3.05        15       256     0.885     0.913     0.935     0.898      2.59      1.28         0
   166/199     2.28G      2.23      0.96         0      3.19        16       256      0.89     0.908     0.935     0.899       2.6      1.28         0
   167/199     2.28G       2.3     0.965         0      3.27        18       256     0.887     0.911     0.935     0.899      2.61      1.28         0
   168/199     2.28G         2     0.952         0      2.96        23       256     0.886     0.916     0.937     0.901       2.6      1.27         0
   169/199     2.28G       2.1      0.95         0      3.05        26       256     0.885     0.913     0.936     0.899      2.61      1.28         0
   170/199     2.28G      2.08     0.953         0      3.03        25       256     0.889     0.911     0.935       0.9      2.61      1.28         0
   171/199     2.28G      2.09         1         0      3.09        22       256     0.885     0.913     0.935     0.899      2.61      1.27         0
   172/199     2.28G         2     0.964         0      2.97        15       256     0.891      0.91     0.935     0.901       2.6      1.27         0
   173/199     2.28G      1.92     0.953         0      2.87        27       256      0.89     0.913     0.937     0.901       2.6      1.27         0
   174/199     2.28G      2.27     0.945         0      3.21        16       256     0.894     0.912     0.938     0.903      2.61      1.27         0
   175/199     2.28G      2.28     0.966         0      3.25        32       256     0.889     0.915     0.937     0.902      2.61      1.27         0
   176/199     2.28G      1.99     0.984         0      2.97        27       256     0.889     0.912     0.935       0.9       2.6      1.28         0
   177/199     2.28G      2.32     0.956         0      3.27        20       256     0.889     0.912     0.936       0.9       2.6      1.27         0
   178/199     2.28G      2.19     0.983         0      3.18        25       256     0.887     0.912     0.935     0.899       2.6      1.27         0
   179/199     2.28G      2.13      0.95         0      3.08        15       256     0.888     0.911     0.935     0.899      2.61      1.28         0
   180/199     2.28G      2.15     0.989         0      3.14        29       256     0.888     0.908     0.934     0.898       2.6      1.27         0
   181/199     2.28G      2.28     0.956         0      3.23         9       256     0.889      0.91     0.933     0.899      2.61      1.27         0
   182/199     2.28G       2.3     0.962         0      3.26        19       256     0.891     0.908     0.935     0.899       2.6      1.27         0
   183/199     2.28G      2.13     0.947         0      3.07        36       256     0.892     0.907     0.935       0.9      2.61      1.28         0
   184/199     2.28G      2.01     0.976         0      2.99        26       256     0.887     0.907     0.935     0.897       2.6      1.27         0
   185/199     2.28G      1.98     0.973         0      2.96        41       256     0.884     0.915     0.935     0.899      2.61      1.27         0
   186/199     2.28G      2.16     0.962         0      3.12        22       256     0.888     0.912     0.935       0.9      2.61      1.28         0
   187/199     2.28G      2.08     0.963         0      3.05        22       256     0.892     0.909     0.936       0.9       2.6      1.28         0
   188/199     2.28G      2.51     0.983         0      3.49        31       256     0.884      0.91     0.929     0.897      2.61      1.28         0
   189/199     2.28G      2.09     0.961         0      3.05        15       256     0.892     0.912     0.936     0.902       2.6      1.28         0
   190/199     2.28G      2.14     0.955         0       3.1        22       256      0.89     0.913     0.936     0.901       2.6      1.28         0
   191/199     2.28G       2.3      0.98         0      3.28        58       256     0.887     0.913     0.936       0.9       2.6      1.28         0
   192/199     2.28G      2.21     0.998         0      3.21        45       256     0.889     0.913     0.936       0.9       2.6      1.28         0
   193/199     2.28G      2.02     0.972         0      2.99        31       256     0.887     0.911     0.936     0.899       2.6      1.28         0
   194/199     2.28G      2.17     0.962         0      3.13        23       256     0.887     0.911     0.936     0.899       2.6      1.27         0
   195/199     2.28G      2.03     0.962         0         3        54       256     0.888     0.911     0.933     0.899      2.61      1.28         0
   196/199     2.28G      2.42     0.975         0      3.39        35       256     0.888     0.912     0.936       0.9       2.6      1.27         0
   197/199     2.28G      1.98     0.964         0      2.95        40       256     0.885     0.914     0.935     0.899       2.6      1.27         0
   198/199     2.28G      2.27     0.961         0      3.23        51       256      0.89     0.911     0.936       0.9      2.61      1.28         0
   199/199     2.28G      2.12     0.944         0      3.06        43       256     0.887     0.912     0.935     0.899      2.61      1.28         0
