# Supplementary material for: Grape Leaf Black Rot Detection Based on Super-Resolution Image Enhancement and Deep Learning
Source: Front Plant Sci. 2021 Jun 29;12:695749. doi: 10.3389/fpls.2021.695749 (PMC8277438; doi:10.3389/fpls.2021.695749)
Supplement: Supplementary file 5 [file Data_Sheet_5.ZIP › code/result/200-yuan-v3/run-.-tag-metrics_F1.csv]

Wall time	Step	Value
1604486886.7351127	0	0.0
1604487002.3456078	1	0.0
1604487116.6835861	2	0.0
1604487229.840974	3	0.0011037527583539486
1604487342.3792844	4	0.058549441397190094
1604487435.2008178	5	0.4854707419872284
1604487532.9788454	6	0.6700493693351746
1604487630.1973114	7	0.6584213376045227
1604487725.2818334	8	0.7571863532066345
1604487825.194371	9	0.7889760732650757
1604487924.4209013	10	0.7758422493934631
1604488021.210774	11	0.8047245740890503
1604488123.228772	12	0.7835214138031006
1604488217.9613366	13	0.7960895895957947
1604488316.74922	14	0.8087032437324524
1604488417.149533	15	0.834610104560852
1604488515.0510738	16	0.8301513195037842
1604488607.6285958	17	0.8335862159729004
1604488702.0248446	18	0.8556649684906006
1604488800.3662946	19	0.8502475619316101
1604488892.8386798	20	0.8491055965423584
1604488985.3608675	21	0.8618972897529602
1604489082.4289196	22	0.8473281264305115
1604489175.9620268	23	0.8609758019447327
1604489269.9215078	24	0.871415376663208
1604489367.7854092	25	0.866794228553772
1604489465.025453	26	0.872580885887146
1604489562.2376344	27	0.8692193627357483
1604489655.0398014	28	0.8766311407089233
1604489752.6346252	29	0.8718847036361694
1604489845.8156347	30	0.8710819482803345
1604489938.959401	31	0.8721010684967041
1604490032.0479627	32	0.8745336532592773
1604490129.618239	33	0.8826214671134949
1604490228.5576823	34	0.8796462416648865
1604490321.934447	35	0.8796253800392151
1604490420.6242545	36	0.8769936561584473
1604490519.1872747	37	0.8860234022140503
1604490617.1902099	38	0.8791730999946594
1604490709.602997	39	0.888843834400177
1604490802.206415	40	0.8823210000991821
1604490895.0119174	41	0.8872191905975342
1604490988.429397	42	0.8919779658317566
1604491086.5775623	43	0.895780086517334
1604491183.6106548	44	0.8876965045928955
1604491276.1664958	45	0.8935104608535767
1604491368.4490194	46	0.8924853801727295
1604491460.7736125	47	0.8887653350830078
1604491554.0227852	48	0.8995575308799744
1604491651.8718967	49	0.8888117671012878
1604491744.2491806	50	0.8930969834327698
1604491835.862792	51	0.8801388144493103
1604491928.0245414	52	0.8978466391563416
1604492019.475642	53	0.8925184011459351
1604492111.2461908	54	0.8984437584877014
1604492203.045284	55	0.8916707634925842
1604492295.3388436	56	0.8979889750480652
1604492387.3933663	57	0.8926941156387329
1604492479.4029825	58	0.8903746604919434
1604492571.3891165	59	0.8973163366317749
1604492662.9856195	60	0.8958790302276611
1604492754.5484638	61	0.8973867893218994
1604492845.730113	62	0.8958807587623596
1604492938.0654035	63	0.8940889239311218
1604493030.1561797	64	0.8927216529846191
1604493121.3312466	65	0.8988339900970459
1604493213.3497775	66	0.8907002210617065
1604493305.5151668	67	0.8995559215545654
1604493397.6033585	68	0.8899006247520447
1604493490.342308	69	0.8924466371536255
1604493584.1012895	70	0.8935697078704834
1604493676.5968788	71	0.8937128782272339
1604493768.6165593	72	0.8933804035186768
1604493860.9391406	73	0.8882784247398376
1604493953.1967545	74	0.8914915323257446
1604494045.6129742	75	0.8943676948547363
1604494137.0458317	76	0.8970659375190735
1604494228.7575867	77	0.8949582576751709
1604494321.0516262	78	0.8940684795379639
1604494413.818378	79	0.8973463177680969
1604494506.1570206	80	0.8973984718322754
1604494598.661476	81	0.89568030834198
1604494691.3462012	82	0.8973879814147949
1604494783.380829	83	0.8968231678009033
1604494875.2540565	84	0.8987186551094055
1604494967.4547992	85	0.8926914930343628
1604495059.154186	86	0.8900194764137268
1604495151.6235075	87	0.8926342129707336
1604495243.3007863	88	0.8999716639518738
1604495334.9119065	89	0.8899085521697998
1604495427.775515	90	0.8964624404907227
1604495520.809608	91	0.8954882621765137
1604495613.0513363	92	0.900132417678833
1604495705.5371797	93	0.8937888741493225
1604495797.0331671	94	0.8968856334686279
1604495888.3673368	95	0.8957348465919495
1604495980.9871426	96	0.8975727558135986
1604496072.418777	97	0.8929051160812378
1604496163.585284	98	0.8919344544410706
1604496254.8436463	99	0.8972516655921936
1604496346.3516443	100	0.8970955014228821
1604496437.252803	101	0.8991149067878723
1604496528.6108758	102	0.9014185070991516
1604496619.9607947	103	0.8985636234283447
1604496709.6367688	104	0.9009080529212952
1604496801.4037552	105	0.8945581316947937
1604496892.2641423	106	0.8967623114585876
1604496982.9657948	107	0.8999419212341309
1604497073.7356822	108	0.8986068367958069
1604497164.7604027	109	0.9030790328979492
1604497256.538094	110	0.903852641582489
1604497351.747217	111	0.9020832777023315
1604497443.5911834	112	0.9000218510627747
1604497535.0108178	113	0.9002867341041565
1604497626.0118191	114	0.9012483954429626
1604497717.9482098	115	0.8983626365661621
1604497809.5947785	116	0.8997941613197327
1604497901.1366918	117	0.8990386724472046
1604497992.390915	118	0.899112343788147
1604498083.5342247	119	0.9003734588623047
1604498175.1451957	120	0.8956664800643921
1604498266.5836468	121	0.8987463712692261
1604498358.5461	122	0.8998807072639465
1604498449.9883254	123	0.8992735743522644
1604498539.9418309	124	0.9004606604576111
1604498630.8129666	125	0.898897111415863
1604498722.0649917	126	0.9019072651863098
1604498813.4304519	127	0.8967509865760803
1604498904.8719988	128	0.8964082598686218
1604498996.3544343	129	0.8978673219680786
1604499087.4053757	130	0.8968985676765442
1604499178.2336469	131	0.8935649394989014
1604499268.7680845	132	0.8992838859558105
1604499359.85279	133	0.900763750076294
1604499450.438691	134	0.8983697891235352
1604499541.229309	135	0.893627405166626
1604499631.7186117	136	0.8992387652397156
1604499722.7292264	137	0.8985977172851562
1604499813.0295427	138	0.900026261806488
1604499904.1793032	139	0.9005294442176819
1604499995.2349622	140	0.9017177820205688
1604500085.1461227	141	0.8984881639480591
1604500175.6380405	142	0.9026905298233032
1604500266.2166033	143	0.9004643559455872
1604500356.96768	144	0.9013594388961792
1604500447.4062617	145	0.8984267115592957
1604500537.5714612	146	0.8999391794204712
1604500627.7119484	147	0.8971110582351685
1604500718.1863663	148	0.8958361148834229
1604500808.990177	149	0.8949817419052124
1604500899.2442565	150	0.893284261226654
1604500989.2339497	151	0.8984500169754028
1604501079.7558968	152	0.8967108130455017
1604501170.7518547	153	0.8960304856300354
1604501261.8278427	154	0.8954941034317017
1604501352.5478647	155	0.8979352712631226
1604501443.587249	156	0.8967321515083313
1604501534.6129138	157	0.9001032114028931
1604501625.348621	158	0.8966749906539917
1604501715.9372404	159	0.8991943001747131
1604501806.4386582	160	0.9005494117736816
1604501897.137736	161	0.9003726840019226
1604501987.538426	162	0.9016610980033875
1604502077.7585385	163	0.9003832340240479
1604502169.4100578	164	0.9017390012741089
1604502260.2649086	165	0.8984453678131104
1604502348.3805182	166	0.8990402817726135
1604502443.8537993	167	0.8985496163368225
1604502537.7613611	168	0.9007735848426819
1604502627.9705498	169	0.8988624215126038
1604502717.080527	170	0.8999303579330444
1604502803.6976202	171	0.898810088634491
1604502891.9747095	172	0.9007188677787781
1604502977.8659694	173	0.9009964466094971
1604503066.9774048	174	0.90303635597229
1604503154.1159148	175	0.901691198348999
1604503244.4020119	176	0.900428295135498
1604503333.763556	177	0.900229811668396
1604503423.7447016	178	0.8992569446563721
1604503516.7394695	179	0.8993552327156067
1604503609.7792192	180	0.897835910320282
1604503700.1861002	181	0.8994174003601074
1604503790.7873347	182	0.8991788029670715
1604503880.9452074	183	0.8998451828956604
1604503971.8373015	184	0.8970942497253418
1604504061.8988705	185	0.8993098139762878
1604504152.138553	186	0.899914562702179
1604504242.3330083	187	0.9004940986633301
1604504332.793285	188	0.8967615962028503
1604504423.5711613	189	0.9017448425292969
1604504514.6027813	190	0.9014203548431396
1604504605.2320585	191	0.899649977684021
1604504695.6406467	192	0.9004750847816467
1604504785.5531492	193	0.898655116558075
1604504876.4234133	194	0.8986086249351501
1604504967.1929398	195	0.8992549180984497
1604505058.1551557	196	0.8999417424201965
1604505148.7632394	197	0.8993776440620422
1604505239.725071	198	0.9003210663795471
1604505330.1331482	199	0.8992865085601807
