# Supplementary material for: Grape Leaf Black Rot Detection Based on Super-Resolution Image Enhancement and Deep Learning
Source: Front Plant Sci. 2021 Jun 29;12:695749. doi: 10.3389/fpls.2021.695749 (PMC8277438; doi:10.3389/fpls.2021.695749)
Supplement: Supplementary file 5 [file Data_Sheet_5.ZIP › code/result/200-yuan-v3/run-.-tag-metrics_mAP_0.5.csv]

Wall time	Step	Value
1604486886.7351127	0	0.0
1604487002.3456078	1	0.038306526839733124
1604487116.6835861	2	0.08313000202178955
1604487229.840974	3	0.1801619529724121
1604487342.3792844	4	0.007321654353290796
1604487435.2008178	5	0.44874152541160583
1604487532.9788454	6	0.6416262984275818
1604487630.1973114	7	0.5933886766433716
1604487725.2818334	8	0.7340207099914551
1604487825.194371	9	0.7857213616371155
1604487924.4209013	10	0.7620913982391357
1604488021.210774	11	0.8223888278007507
1604488123.228772	12	0.8132815361022949
1604488217.9613366	13	0.8299737572669983
1604488316.74922	14	0.8345701694488525
1604488417.149533	15	0.8719848394393921
1604488515.0510738	16	0.8522275686264038
1604488607.6285958	17	0.8522024750709534
1604488702.0248446	18	0.889369785785675
1604488800.3662946	19	0.8783606290817261
1604488892.8386798	20	0.8714514970779419
1604488985.3608675	21	0.8916835784912109
1604489082.4289196	22	0.8742760419845581
1604489175.9620268	23	0.889452338218689
1604489269.9215078	24	0.8986762762069702
1604489367.7854092	25	0.901939868927002
1604489465.025453	26	0.9040218591690063
1604489562.2376344	27	0.9023454785346985
1604489655.0398014	28	0.9103562831878662
1604489752.6346252	29	0.9052994847297668
1604489845.8156347	30	0.9045442938804626
1604489938.959401	31	0.9080324769020081
1604490032.0479627	32	0.9112618565559387
1604490129.618239	33	0.916143536567688
1604490228.5576823	34	0.9114219546318054
1604490321.934447	35	0.9162470102310181
1604490420.6242545	36	0.9181792736053467
1604490519.1872747	37	0.9258065223693848
1604490617.1902099	38	0.9159843921661377
1604490709.602997	39	0.925592303276062
1604490802.206415	40	0.9169700145721436
1604490895.0119174	41	0.9210885763168335
1604490988.429397	42	0.9300905466079712
1604491086.5775623	43	0.9309773445129395
1604491183.6106548	44	0.9280698299407959
1604491276.1654952	45	0.9292405843734741
1604491368.4490194	46	0.9270198345184326
1604491460.7736125	47	0.9152970910072327
1604491554.0227852	48	0.9384580254554749
1604491651.8718967	49	0.9253273606300354
1604491744.2491806	50	0.9268325567245483
1604491835.862792	51	0.9028926491737366
1604491928.0245414	52	0.9348656535148621
1604492019.475642	53	0.9245408773422241
1604492111.2461908	54	0.9319217801094055
1604492203.045284	55	0.9252499938011169
1604492295.3388436	56	0.9303647875785828
1604492387.3933663	57	0.9301331043243408
1604492479.4029825	58	0.922409176826477
1604492571.3891165	59	0.9319477677345276
1604492662.9856195	60	0.9293506741523743
1604492754.5484638	61	0.9305132031440735
1604492845.730113	62	0.9264613389968872
1604492938.0654035	63	0.9294407367706299
1604493030.1561797	64	0.9271830320358276
1604493121.3312466	65	0.9298510551452637
1604493213.3497775	66	0.9263516068458557
1604493305.5151668	67	0.9311301708221436
1604493397.6033585	68	0.9193477630615234
1604493490.342308	69	0.9255902171134949
1604493584.1012895	70	0.9305968880653381
1604493676.5958776	71	0.9309186935424805
1604493768.6165593	72	0.9301520586013794
1604493860.9391406	73	0.925885021686554
1604493953.1967545	74	0.923894464969635
1604494045.6129742	75	0.9351473450660706
1604494137.0458317	76	0.9364518523216248
1604494228.7575867	77	0.9297924637794495
1604494321.0516262	78	0.9326834082603455
1604494413.818378	79	0.9292286038398743
1604494506.1570206	80	0.9331268072128296
1604494598.661476	81	0.9318052530288696
1604494691.3462012	82	0.934433102607727
1604494783.380829	83	0.9303008913993835
1604494875.2540565	84	0.9291709661483765
1604494967.4547992	85	0.9273181557655334
1604495059.154186	86	0.9257216453552246
1604495151.6235075	87	0.9279515743255615
1604495243.3007863	88	0.9350180625915527
1604495334.9119065	89	0.9234611392021179
1604495427.775515	90	0.9296525120735168
1604495520.809608	91	0.92577064037323
1604495613.0513363	92	0.936280369758606
1604495705.5371797	93	0.9339463114738464
1604495797.0331671	94	0.9377093315124512
1604495888.3673368	95	0.931638777256012
1604495980.9871426	96	0.9286983609199524
1604496072.418777	97	0.9274183511734009
1604496163.585284	98	0.9270098209381104
1604496254.8436463	99	0.9289330244064331
1604496346.3516443	100	0.9327844977378845
1604496437.252803	101	0.9380415678024292
1604496528.6108758	102	0.9378839731216431
1604496619.9607947	103	0.9363657832145691
1604496709.6367688	104	0.9316832423210144
1604496801.4037552	105	0.9288145899772644
1604496892.2641423	106	0.9256671667098999
1604496982.9657948	107	0.9353886842727661
1604497073.7356822	108	0.9314543008804321
1604497164.7604027	109	0.9378507137298584
1604497256.537093	110	0.9395632147789001
1604497351.747217	111	0.9387555718421936
1604497443.5911834	112	0.9357821345329285
1604497535.0108178	113	0.9360314607620239
1604497626.0118191	114	0.93618243932724
1604497717.9482098	115	0.9322949647903442
1604497809.5947785	116	0.9390522837638855
1604497901.1356905	117	0.9338698387145996
1604497992.390915	118	0.9357044696807861
1604498083.5342247	119	0.9341186881065369
1604498175.1451957	120	0.9337201118469238
1604498266.5836468	121	0.9294388294219971
1604498358.5461	122	0.9346580505371094
1604498449.9883254	123	0.9335818290710449
1604498539.9418309	124	0.9349110126495361
1604498630.8129666	125	0.935468316078186
1604498722.0649917	126	0.937430739402771
1604498813.4304519	127	0.9337673187255859
1604498904.8719988	128	0.9304351210594177
1604498996.3544343	129	0.9312409162521362
1604499087.4053757	130	0.9280041456222534
1604499178.2336469	131	0.926693856716156
1604499268.7680845	132	0.9294883012771606
1604499359.85279	133	0.9362202286720276
1604499450.438691	134	0.931042492389679
1604499541.229309	135	0.9259667992591858
1604499631.7186117	136	0.9308804273605347
1604499722.7292264	137	0.935926616191864
1604499813.0295427	138	0.9379121661186218
1604499904.1793032	139	0.9367302060127258
1604499995.2349622	140	0.9366622567176819
1604500085.1461227	141	0.9374633431434631
1604500175.6380405	142	0.9372819662094116
1604500266.2166033	143	0.9383103847503662
1604500356.96768	144	0.938685953617096
1604500447.4062617	145	0.932081937789917
1604500537.5714612	146	0.9362886548042297
1604500627.7119484	147	0.9360603094100952
1604500718.1863663	148	0.9304102063179016
1604500808.990177	149	0.9299911260604858
1604500899.2442565	150	0.9295083284378052
1604500989.2339497	151	0.936375617980957
1604501079.7558968	152	0.9309117197990417
1604501170.7518547	153	0.9271261692047119
1604501261.8278427	154	0.9331417083740234
1604501352.5478647	155	0.9296193718910217
1604501443.587249	156	0.9334523677825928
1604501534.6129138	157	0.9354066252708435
1604501625.348621	158	0.935401976108551
1604501715.9372404	159	0.9352854490280151
1604501806.4386582	160	0.9367928504943848
1604501897.137736	161	0.9352882504463196
1604501987.538426	162	0.9362850189208984
1604502077.7575383	163	0.9352165460586548
1604502169.4100578	164	0.936959445476532
1604502260.2649086	165	0.9350295066833496
1604502348.3805182	166	0.9347133636474609
1604502443.8537993	167	0.9351043701171875
1604502537.7613611	168	0.9370815753936768
1604502627.9705498	169	0.9359362125396729
1604502717.080527	170	0.9354377388954163
1604502803.6976202	171	0.9350705146789551
1604502891.9747095	172	0.9350710511207581
1604502977.8659694	173	0.9369112253189087
1604503066.9774048	174	0.9381322860717773
1604503154.1159148	175	0.9366257786750793
1604503244.4020119	176	0.9352183938026428
1604503333.763556	177	0.9356558322906494
1604503423.7447016	178	0.9346640706062317
1604503516.7394695	179	0.9354037642478943
1604503609.7792192	180	0.9339234232902527
1604503700.1861002	181	0.9328604936599731
1604503790.7873347	182	0.9349949359893799
1604503880.9452074	183	0.9352817535400391
1604503971.8373015	184	0.9352914094924927
1604504061.8988705	185	0.9346169829368591
1604504152.138553	186	0.9352638125419617
1604504242.3320074	187	0.9363208413124084
1604504332.793285	188	0.9289133548736572
1604504423.5711613	189	0.9362435340881348
1604504514.6027813	190	0.9358233213424683
1604504605.2320585	191	0.9360494613647461
1604504695.6406467	192	0.9362825155258179
1604504785.5531492	193	0.9358806610107422
1604504876.4234133	194	0.9357361793518066
1604504967.1929398	195	0.9326812028884888
1604505058.1551557	196	0.9359466433525085
1604505148.7632394	197	0.9350662231445312
1604505239.725071	198	0.9359239935874939
1604505330.1331482	199	0.9350854754447937
