# Supplementary material for: Grape Leaf Black Rot Detection Based on Super-Resolution Image Enhancement and Deep Learning
Source: Front Plant Sci. 2021 Jun 29;12:695749. doi: 10.3389/fpls.2021.695749 (PMC8277438; doi:10.3389/fpls.2021.695749)
Supplement: Supplementary file 5 [file Data_Sheet_5.ZIP › code/result/200-yuan-v3/run-.-tag-metrics_precision.csv]

Wall time	Step	Value
1604486887	0	0
1604487002	1	0
1604487117	2	0
1604487230	3	0	0.895571768
1604487342	4	0.05025297
1604487435	5	0.45016861
1604487533	6	0.706627548
1604487630	7	0.671870887
1604487725	8	0.78268522
1604487825	9	0.784518838
1604487924	10	0.779212117
1604488021	11	0.805474818
1604488123	12	0.75579232
1604488218	13	0.767738283
1604488317	14	0.79205811
1604488417	15	0.813373804
1604488515	16	0.808883607
1604488608	17	0.841374993
1604488702	18	0.845745385
1604488800	19	0.843080699
1604488893	20	0.840307891
1604488985	21	0.869137824
1604489082	22	0.847058415
1604489176	23	0.85457176
1604489270	24	0.872641087
1604489368	25	0.859073579
1604489465	26	0.871064365
1604489562	27	0.866561055
1604489655	28	0.860453188
1604489753	29	0.854385316
1604489846	30	0.862507224
1604489939	31	0.842925906
1604490032	32	0.855735183
1604490130	33	0.860302627
1604490229	34	0.870476186
1604490322	35	0.858180523
1604490421	36	0.847260058
1604490519	37	0.872941852
1604490617	38	0.859741867
1604490710	39	0.874779046
1604490802	40	0.867323279
1604490895	41	0.880023658
1604490988	42	0.876375616
1604491087	43	0.894820094
1604491184	44	0.86898315
1604491276	45	0.879203439
1604491368	46	0.873096049
1604491461	47	0.875669301
1604491554	48	0.890945196
1604491652	49	0.874716938
1604491744	50	0.881637573
1604491836	51	0.877357781
1604491928	52	0.878811121
1604492019	53	0.88457346
1604492111	54	0.878438413
1604492203	55	0.869533956
1604492295	56	0.894296825
1604492387	57	0.88491869
1604492479	58	0.880900085
1604492571	59	0.888673246
1604492663	60	0.885331094
1604492755	61	0.880033493
1604492846	62	0.895571768
1604492938	63	0.876680017
1604493030	64	0.882323027
1604493121	65	0.888998032
1604493213	66	0.870690703
1604493306	67	0.886732697
1604493398	68	0.870170116
1604493490	69	0.883900523
1604493584	70	0.879274011
1604493677	71	0.883733273
1604493769	72	0.89499408
1604493861	73	0.870607674
1604493953	74	0.884286523
1604494046	75	0.874678135
1604494137	76	0.884499609
1604494229	77	0.883298814
1604494321	78	0.879722476
1604494414	79	0.889797032
1604494506	80	0.883066654
1604494599	81	0.883449197
1604494691	82	0.877932787
1604494783	83	0.886239648
1604494875	84	0.884925246
1604494967	85	0.878608227
1604495059	86	0.871833146
1604495152	87	0.873381078
1604495243	88	0.889639437
1604495335	89	0.873232782
1604495428	90	0.880227506
1604495521	91	0.888278365
1604495613	92	0.885256946
1604495706	93	0.875537097
1604495797	94	0.879511237
1604495888	95	0.883476734
1604495981	96	0.890242398
1604496072	97	0.88426882
1604496164	98	0.876366079
1604496255	99	0.880723596
1604496346	100	0.882997513
1604496437	101	0.882901371
1604496529	102	0.889311433
1604496620	103	0.886593819
1604496710	104	0.890415311
1604496801	105	0.876528084
1604496892	106	0.886530042
1604496983	107	0.88488853
1604497074	108	0.886976063
1604497165	109	0.888893187
1604497257	110	0.893007815
1604497352	111	0.890082657
1604497444	112	0.888685644
1604497535	113	0.890375316
1604497626	114	0.894045711
1604497718	115	0.884851933
1604497810	116	0.885569394
1604497901	117	0.88499105
1604497992	118	0.887437165
1604498084	119	0.895199656
1604498175	120	0.883343697
1604498267	121	0.892248929
1604498359	122	0.88322854
1604498450	123	0.889329791
1604498540	124	0.888258994
1604498631	125	0.889650464
1604498722	126	0.895030916
1604498813	127	0.880271077
1604498905	128	0.883600652
1604498996	129	0.883457184
1604499087	130	0.8807621
1604499178	131	0.878748059
1604499269	132	0.890177429
1604499360	133	0.8901335
1604499450	134	0.890742183
1604499541	135	0.880485356
1604499632	136	0.888734281
1604499723	137	0.886958241
1604499813	138	0.885194004
1604499904	139	0.885719836
1604499995	140	0.89041847
1604500085	141	0.879028141
1604500176	142	0.893884182
1604500266	143	0.891131818
1604500357	144	0.887633801
1604500447	145	0.886102259
1604500538	146	0.890103698
1604500628	147	0.878414571
1604500718	148	0.884721458
1604500809	149	0.878911138
1604500899	150	0.878320575
1604500989	151	0.887720287
1604501080	152	0.883289218
1604501171	153	0.888810933
1604501262	154	0.876328945
1604501353	155	0.889356315
1604501444	156	0.883245409
1604501535	157	0.886754632
1604501625	158	0.886359394
1604501716	159	0.885510623
1604501806	160	0.88614732
1604501897	161	0.889960408
1604501988	162	0.8897838
1604502078	163	0.889390588
1604502169	164	0.89098537
1604502260	165	0.884577155
1604502348	166	0.890129268
1604502444	167	0.886864603
1604502538	168	0.886498153
1604502628	169	0.88538605
1604502717	170	0.889011025
1604502804	171	0.884944022
1604502892	172	0.891326308
1604502978	173	0.889536619
1604503067	174	0.893950403
1604503154	175	0.888933063
1604503244	176	0.888680935
1604503334	177	0.889091253
1604503424	178	0.887195349
1604503517	179	0.887608767
1604503610	180	0.887573898
1604503700	181	0.889339566
1604503791	182	0.890590191
1604503881	183	0.892462194
1604503972	184	0.887152135
1604504062	185	0.884182215
1604504152	186	0.887952566
1604504242	187	0.89225179
1604504333	188	0.883908033
1604504424	189	0.89152354
1604504515	190	0.889737129
1604504605	191	0.886915624
1604504696	192	0.888690293
1604504786	193	0.887039602
1604504876	194	0.886602998
1604504967	195	0.887588561
1604505058	196	0.887726903
1604505149	197	0.885347307
1604505240	198	0.889950156
1604505330	199	0.886730492
