# Supplementary material for: Grape Leaf Black Rot Detection Based on Super-Resolution Image Enhancement and Deep Learning
Source: Front Plant Sci. 2021 Jun 29;12:695749. doi: 10.3389/fpls.2021.695749 (PMC8277438; doi:10.3389/fpls.2021.695749)
Supplement: Supplementary file 5 [file Data_Sheet_5.ZIP › code/result/200-yuan-v3/run-.-tag-metrics_recall.csv]

Wall time	Step	Value
1604486886.7351127	0	0.0
1604487002.3456078	1	0.0
1604487116.6835861	2	0.0
1604487229.840974	3	0.0005521810962818563
1604487342.3792844	4	0.07012700289487839
1604487435.2008178	5	0.5267807841300964
1604487532.9788454	6	0.6370717287063599
1604487630.1973114	7	0.6454997062683105
1604487725.2818334	8	0.7332965135574341
1604487825.194371	9	0.7934842705726624
1604487924.4209013	10	0.7725014090538025
1604488021.210774	11	0.8039757013320923
1604488123.228772	12	0.8133627772331238
1604488217.9613366	13	0.8266151547431946
1604488316.74922	14	0.8260629773139954
1604488417.149533	15	0.8569850921630859
1604488515.0510738	16	0.8525676131248474
1604488607.6285958	17	0.8259403109550476
1604488702.0238435	18	0.8658199906349182
1604488800.3662946	19	0.8575372695922852
1604488892.8386798	20	0.8580894470214844
1604488985.3608675	21	0.8547763824462891
1604489082.4289196	22	0.8475980162620544
1604489175.9620268	23	0.8674765229225159
1604489269.9215078	24	0.8701931834220886
1604489367.7854092	25	0.8746548891067505
1604489465.025453	26	0.8741027116775513
1604489562.2376344	27	0.8718940019607544
1604489655.0398014	28	0.8934290409088135
1604489752.6346252	29	0.8901159763336182
1604489845.8146338	30	0.8798288106918335
1604489938.959401	31	0.9033682942390442
1604490032.0479627	32	0.8941765427589417
1604490129.618239	33	0.9061291813850403
1604490228.5576823	34	0.8890116214752197
1604490321.934447	35	0.902169406414032
1604490420.6242545	36	0.9088901281356812
1604490519.1872747	37	0.8995030522346497
1604490617.1902099	38	0.8995030522346497
1604490709.602997	39	0.9033682942390442
1604490802.206415	40	0.897846519947052
1604490895.0119174	41	0.8945333957672119
1604490988.429397	42	0.9081459045410156
1604491086.5775623	43	0.8967421054840088
1604491183.6106548	44	0.9072335958480835
1604491276.1654952	45	0.9082908034324646
1604491368.4480188	46	0.9127553701400757
1604491460.7736125	47	0.9022590517997742
1604491554.0217848	48	0.9083379507064819
1604491651.8718967	49	0.9033682942390442
1604491744.2491806	50	0.9048581719398499
1604491835.862792	51	0.8829376101493835
1604491928.0245414	52	0.9177250266075134
1604492019.475642	53	0.9006074070930481
1604492111.2461908	54	0.9193815588951111
1604492203.045284	55	0.9149640798568726
1604492295.3388436	56	0.9017117619514465
1604492387.3933663	57	0.9006074070930481
1604492479.4029825	58	0.9000552296638489
1604492571.3891165	59	0.9061291813850403
1604492662.9856195	60	0.9066814184188843
1604492754.5484638	61	0.9154382944107056
1604492845.730113	62	0.8961899280548096
1604492938.0654035	63	0.9122031927108765
1604493030.1561797	64	0.9033682942390442
1604493121.3312466	65	0.9088901281356812
1604493213.3497775	66	0.9116510152816772
1604493305.5151668	67	0.9127553701400757
1604493397.6033585	68	0.9105466604232788
1604493490.342308	69	0.9011595845222473
1604493584.1012895	70	0.9083379507064819
1604493676.5958776	71	0.9039204716682434
1604493768.6165593	72	0.8917725086212158
1604493860.9391406	73	0.9066814184188843
1604493953.1967545	74	0.8988149166107178
1604494045.6129742	75	0.9149640798568726
1604494137.0458317	76	0.9099944829940796
1604494228.7575867	77	0.906929612159729
1604494321.0516262	78	0.9088901281356812
1604494413.818378	79	0.9050248265266418
1604494506.1570206	80	0.9122031927108765
1604494598.661476	81	0.9082548022270203
1604494691.3462012	82	0.9177250266075134
1604494783.380829	83	0.9076625108718872
1604494875.2540565	84	0.9129489064216614
1604494967.4537969	85	0.9072335958480835
1604495059.154186	86	0.908980667591095
1604495151.6235075	87	0.9127553701400757
1604495243.3007863	88	0.9105466604232788
1604495334.9119065	89	0.9072335958480835
1604495427.775515	90	0.9133075475692749
1604495520.809608	91	0.902816116809845
1604495613.0513363	92	0.9155163168907166
1604495705.5371797	93	0.9128178358078003
1604495797.0331671	94	0.9149603247642517
1604495888.3673368	95	0.9083379507064819
1604495980.9871426	96	0.9050248265266418
1604496072.418777	97	0.9017117619514465
1604496163.585284	98	0.9080659747123718
1604496254.8436463	99	0.9144119024276733
1604496346.3516443	100	0.9116510152816772
1604496437.252803	101	0.9159350395202637
1604496528.6108758	102	0.9138597249984741
1604496619.9607947	103	0.9108610153198242
1604496709.6367688	104	0.9116510152816772
1604496801.4037552	105	0.9133455157279968
1604496892.2641423	106	0.9072335958480835
1604496982.9657948	107	0.9155163168907166
1604497073.7356822	108	0.9105466604232788
1604497164.7594028	109	0.9177250266075134
1604497256.537093	110	0.9149640798568726
1604497351.747217	111	0.9144119024276733
1604497443.5911834	112	0.9116510152816772
1604497535.0108178	113	0.9104212522506714
1604497626.0118191	114	0.9085680246353149
1604497717.9482098	115	0.9122922420501709
1604497809.5947785	116	0.914483368396759
1604497901.1356905	117	0.913539469242096
1604497992.390915	118	0.911098837852478
1604498083.5342247	119	0.9056074619293213
1604498175.1451957	120	0.9083379507064819
1604498266.5836468	121	0.9053390622138977
1604498358.5461	122	0.9171728491783142
1604498449.9883254	123	0.9094423055648804
1604498539.9418309	124	0.9130022525787354
1604498630.8129666	125	0.9083379507064819
1604498722.0649917	126	0.9088901281356812
1604498813.4304519	127	0.9138597249984741
1604498904.8719988	128	0.9095925688743591
1604498996.3544343	129	0.9127553701400757
1604499087.4053757	130	0.9136373996734619
1604499178.2336469	131	0.9088901281356812
1604499268.7680845	132	0.9085785746574402
1604499359.85279	133	0.9116510152816772
1604499450.438691	134	0.9061291813850403
1604499541.229309	135	0.9071676135063171
1604499631.7186117	136	0.9099944829940796
1604499722.7292264	137	0.9105466604232788
1604499813.0295427	138	0.9153640866279602
1604499904.1793032	139	0.9158427715301514
1604499995.2349622	140	0.9133075475692749
1604500085.1461227	141	0.9188293814659119
1604500175.6380405	142	0.9116721153259277
1604500266.2166033	143	0.9099944829940796
1604500356.96768	144	0.9155163168907166
1604500447.4062617	145	0.911098837852478
1604500537.5704598	146	0.9099944829940796
1604500627.7119484	147	0.916620671749115
1604500718.1863663	148	0.9072335958480835
1604500808.9891763	149	0.9116510152816772
1604500899.2442565	150	0.9087665677070618
1604500989.2339497	151	0.9094423055648804
1604501079.7558968	152	0.9105466604232788
1604501170.7518547	153	0.9033682942390442
1604501261.8278427	154	0.9155163168907166
1604501352.5478647	155	0.9066814184188843
1604501443.587249	156	0.9106371998786926
1604501534.6119123	157	0.9138597249984741
1604501625.348621	158	0.9072335958480835
1604501715.9372404	159	0.9133075475692749
1604501806.4386582	160	0.9154273271560669
1604501897.137736	161	0.9110314846038818
1604501987.538426	162	0.9138597249984741
1604502077.7575383	163	0.9116510152816772
1604502169.4100578	164	0.9127553701400757
1604502260.2649086	165	0.9127553701400757
1604502348.3805182	166	0.90813148021698
1604502443.8537993	167	0.9105466604232788
1604502537.7613611	168	0.9155163168907166
1604502627.9705498	169	0.9127553701400757
1604502717.080527	170	0.9111211895942688
1604502803.6976202	171	0.9131176471710205
1604502891.9747095	172	0.9103115200996399
1604502977.8659694	173	0.9127553701400757
1604503066.9774048	174	0.912308931350708
1604503154.1159148	175	0.9148209095001221
1604503244.4020119	176	0.9124903678894043
1604503333.763556	177	0.9116510152816772
1604503423.7447016	178	0.9116510152816772
1604503516.7394695	179	0.91141676902771
1604503609.7792192	180	0.9083379507064819
1604503700.1861002	181	0.9097262024879456
1604503790.7873347	182	0.9079347252845764
1604503880.9452074	183	0.9073513150215149
1604503971.8373015	184	0.9072617292404175
1604504061.8988705	185	0.9149640798568726
1604504152.138553	186	0.9122031927108765
1604504242.3320074	187	0.9088901281356812
1604504332.793285	188	0.9099944829940796
1604504423.5711613	189	0.9122031927108765
1604504514.6027813	190	0.9134144186973572
1604504605.2320585	191	0.9127553701400757
1604504695.6396458	192	0.9125766158103943
1604504785.5531492	193	0.9105789065361023
1604504876.4234133	194	0.9109438061714172
1604504967.1929398	195	0.9112321138381958
1604505058.1551557	196	0.9124974012374878
1604505148.7632394	197	0.9138597249984741
1604505239.725071	198	0.9109365344047546
1604505330.1331482	199	0.9122031927108765
