# Supplementary material for: Grape Leaf Black Rot Detection Based on Super-Resolution Image Enhancement and Deep Learning
Source: Front Plant Sci. 2021 Jun 29;12:695749. doi: 10.3389/fpls.2021.695749 (PMC8277438; doi:10.3389/fpls.2021.695749)
Supplement: Supplementary file 5 [file Data_Sheet_5.ZIP › code/utils/google_utils.py]

# This file contains google utils: https://cloud.google.com/storage/docs/reference/libraries
# pip install --upgrade google-cloud-storage

import os
import time


# from google.cloud import storage


def gdrive_download(id='1HaXkef9z6y5l4vUnCYgdmEAj61c6bfWO', name='coco.zip'):
    # https://gist.github.com/tanaikech/f0f2d122e05bf5f971611258c22c110f
    # Downloads a file from Google Drive, accepting presented query
    # from utils.google_utils import *; gdrive_download()
    t = time.time()

    print('Downloading https://drive.google.com/uc?export=download&id=%s as %s... ' % (id, name), end='')
    os.remove(name) if os.path.exists(name) else None  # remove existing
    os.remove('cookie') if os.path.exists('cookie') else None

    # Attempt file download
    os.system("curl -c ./cookie -s -L \"https://drive.google.com/uc?export=download&id=%s\" > /dev/null" % id)
    if os.path.exists('cookie'):  # large file
        s = "curl -Lb ./cookie \"https://drive.google.com/uc?export=download&confirm=`awk '/download/ {print $NF}' ./cookie`&id=%s\" -o %s" % (
            id, name)
    else:  # small file
        s = "curl -s -L -o %s 'https://drive.google.com/uc?export=download&id=%s'" % (name, id)
    r = os.system(s)  # execute, capture return values
    os.remove('cookie') if os.path.exists('cookie') else None

    # Error check
    if r != 0:
        os.remove(name) if os.path.exists(name) else None  # remove partial
        print('Download error ')  # raise Exception('Download error')
        return r

    # Unzip if archive
    if name.endswith('.zip'):
        print('unzipping... ', end='')
        os.system('unzip -q %s' % name)  # unzip
        os.remove(name)  # remove zip to free space

    print('Done (%.1fs)' % (time.time() - t))
    return r


def upload_blob(bucket_name, source_file_name, destination_blob_name):
    # Uploads a file to a bucket
    # https://cloud.google.com/storage/docs/uploading-objects#storage-upload-object-python

    storage_client = storage.Client()
    bucket = storage_client.get_bucket(bucket_name)
    blob = bucket.blob(destination_blob_name)

    blob.upload_from_filename(source_file_name)

    print('File {} uploaded to {}.'.format(
        source_file_name,
        destination_blob_name))


def download_blob(bucket_name, source_blob_name, destination_file_name):
    # Uploads a blob from a bucket
    storage_client = storage.Client()
    bucket = storage_client.get_bucket(bucket_name)
    blob = bucket.blob(source_blob_name)

    blob.download_to_filename(destination_file_name)

    print('Blob {} downloaded to {}.'.format(
        source_blob_name,
        destination_file_name))
