# Supplementary material for: Grape Leaf Black Rot Detection Based on Super-Resolution Image Enhancement and Deep Learning
Source: Front Plant Sci. 2021 Jun 29;12:695749. doi: 10.3389/fpls.2021.695749 (PMC8277438; doi:10.3389/fpls.2021.695749)
Supplement: Supplementary file 5 [file Data_Sheet_5.ZIP › code/说明.txt]

python train.py --epochs 200 --batch-size 8 --cfg ./cfg/yolov3.cfg --data ./data_src/obj.data --img-size 512 --weights ./weights/yolov3.weights --device 0
python main.py --data_test Demo --scale 2 --pre_train download --test_only --save_results
python test.py --data data_src/obj.data --weights weights/best-bl.pt  --device 0 --cfg ./cfg/yolov3-spp.cfg --img-size 512
python main.py --data_test Demo --scale 2 --pre_train download --test_only --save_results --n_threads 0
python main.py --data_test Demo --scale 2 --pre_train download/edsr_baseline_x2.pt --test_only --save_results --n_threads 1
python test.py --data data_src/obj.data --weights weights/best-bl-spp.pt  --device 0 --cfg ./cfg/yolov3-spp.cfg --img-size 512


http://localhost:6006/
