# Supplementary material for: Grape Leaf Black Rot Detection Based on Super-Resolution Image Enhancement and Deep Learning
Source: Front Plant Sci. 2021 Jun 29;12:695749. doi: 10.3389/fpls.2021.695749 (PMC8277438; doi:10.3389/fpls.2021.695749)
Supplement: Supplementary file 6 [file Data_Sheet_6.ZIP]

Archive with 2 entries (1 files):
- code_super resalution/
- code_super resalution/img_proces.py
