# Supplementary material for: Grape Leaf Black Rot Detection Based on Super-Resolution Image Enhancement and Deep Learning
Source: Front Plant Sci. 2021 Jun 29;12:695749. doi: 10.3389/fpls.2021.695749 (PMC8277438; doi:10.3389/fpls.2021.695749)
Supplement: Supplementary file 6 [file Data_Sheet_6.ZIP › code_super resalution/img_proces.py]

import glob
import os
import cv2
import numpy as np
import math

def nn_resize(img, new_w, new_h):
    h, w = img.shape[0], img.shape[1]
    ret_img = np.zeros(shape=(new_h, new_w, 3), dtype='uint8')
    s_h, s_c = (h * 1.0) / new_h, (w * 1.0) / new_w

    for i in range(new_h):
        for j in range(new_w):
            p_x = int(j * s_c)
            p_y = int(i * s_h)

            ret_img[i, j] = img[p_y, p_x]
    return ret_img

def bi_linear(img, new_w, new_h):
    th, tw = new_h, new_w
    emptyImage = np.zeros(shape=(new_h, new_w, 3), dtype='uint8')
    for k in range(3):
        for i in range(th):
            for j in range(tw):
                corr_x = (i+0.5)/th*img.shape[0]-0.5
                corr_y = (j+0.5)/tw*img.shape[1]-0.5

                point1 = (math.floor(corr_x), math.floor(corr_y))
                point2 = (point1[0], point1[1]+1)
                point3 = (point1[0]+1, point1[1])
                point4 = (point1[0]+1, point1[1]+1)

                fr1 = (point2[1]-corr_y)*img[point1[0], point1[1], k] + (corr_y-point1[1])*img[point2[0], point2[1], k]
                fr2 = (point2[1]-corr_y)*img[point3[0], point3[1], k] + (corr_y-point1[1])*img[point4[0], point4[1], k]
                emptyImage[i, j, k] = (point3[0]-corr_x)*fr1 + (corr_x-point1[0])*fr2

    return emptyImage


def main():
    img_path = ''
    output_nn = ''
    output_bl = ''
    img_list = glob.glob(img_path + '*.jpg')
    for img_path in img_list:
        img = cv2.imread(img_path)
        res_nn = nn_resize(img, new_w=512, new_h=512)
        res_bl = bi_linear(img, new_h=512, new_w=512)
        cv2.imwrite(output_nn + os.path.basename(img_path), res_nn)
        cv2.imwrite(output_bl + os.path.basename(img_path), res_bl)

if __name__ == "__main__":
    main()
